# Supplementary material for: Silencing cryptic specialized metabolism in Streptomyces by the nucleoid-associated protein Lsr2
Source: eLife. 2019 Jun 19;8:e47691. doi: 10.7554/eLife.47691 (PMC6584129; doi:10.7554/eLife.47691)
Supplement: Supplementary file 1. [file elife-47691-supp1.xlsx]

## Sheet: Sheet1
Supplementary File 1. Differentially expressed genes in an lsr2 mutant, relative to wild type (qvalue <0.01; >4 fold change)
Under 'Fold Change': green cell shading=upregulated in lsr2 relative to WT; red cell shading=downregulated in lsr2 relative to WT; #DIV/0=could not calculate fold change as WT had '0' expression
Under 'Gene name': red text=genes bound by Lsr2 directly (according to ChIP-seq experiments)
Across the table: beige cell shading=secondary metabolic genes; blue cell shading=genes unique to S. venezuelae; light green cell shading=phage-associated clusters
Gene name	Product	Normalized Counts WT#1	Normalized Counts WT#2	RPKM WT	Expression WT	Normalized Counts Δlsr2#1	Normalized Counts Δlsr2#2	RPKM Δlsr2	Expression Δlsr2	q value WT vs Δlsr2	Fold Change (WT/Δlsr2)
SVEN_0001	hypothetical protein	89825	137818	105	192	530135	802945	616	1127	3.86947e-10	5.86979
SVEN_0164	ABC transporter (iron.B12.siderophore.hemin) ,periplasmic substrate-binding component	15356	7868	6	10	11348	102529	28	53	1.9638e-09	5.3
SVEN_0223	L-asparaginase	23561	26645	12	22	37698	355558	94	175	1.81191e-24	7.95455
SVEN_0255	hypothetical protein	89827	304407	229	450	198132	1508773	1056	1948	0.000931034	4.32889
SVEN_0256	Integral membrane protein	17800	20866	30	54	51791	137228	145	266	2.37804e-09	4.92593
SVEN_0293	Phenylacetate-coenzyme A ligase PaaF	2811	13567	3	6	4196	99487	21	40	5.08222e-18	6.66667
SVEN_0310	2-amino-3-ketobutyrate coenzyme A ligase	29970	22290	12	21	42960	638076	153	283	3.10732e-80	13.4762
SVEN_0311	L-threonine 3-dehydrogenase	20330	15432	10	17	33290	525732	145	268	5.83361e-145	15.7647
SVEN_0338	Glutaryl-CoA dehydrogenase	10905	3237	3	5	5094	68518	16	30	3.49622e-11	6
SVEN_0415	Amino acid or metabolite permease	26492	10391	7	12	196878	31365	41	74	2.01875e-16	6.16667
SVEN_0440	histidinol-phosphate phosphatase family protein or glycosyl transferase, group 2 family protein	89422	265841	113	219	29342	32942	21	38	0.0038917	0.173516
SVEN_0459	NADPH-dependent glyceraldehyde-3-phosphate dehydrogenase	48435	50947	20	35	26596	532532	109	201	1.23611e-09	5.74286
SVEN_0462	ATP-dependent RNA helicase	9286	10327	3	6	12768	78308	17	32	1.17484e-08	5.33333
SVEN_0483	Enoyl-CoA hydratase	556	459	0	0	39315	3699	14	26	0	#DIV/0!
SVEN_0485	Malonyl CoA-acyl carrier protein transacylase	18354	22954	2	5	384440	76965	32	57	1.2913e-63	11.4
SVEN_0486	Malonyl CoA-acyl carrier protein transacylase	27506	26458	2	4	522442	119694	26	47	8.37437e-65	11.75
SVEN_0487	FAD-binding protein	1971	799	0	1	624048	200065	178	322	0	322
SVEN_0488	Halogenase PrnC	2443	2048	0	1	549988	186604	120	218	0	218
SVEN_0489	NADH-FMN oxidoreductase	150	229	0	0	37205	16814	28	51	0	#DIV/0!
SVEN_0491	putative transmembrane efflux protein	7148	4492	2	3	142117	184859	57	104	0	34.6667
SVEN_0492	hypothetical protein	2337	2113	0	0	128567	47103	17	30	0	#DIV/0!
SVEN_0493	Chalcone synthase	12453	8302	5	9	1012556	216480	313	565	0	62.7778
SVEN_0494	Enoyl-CoA hydratase or isomerase	5668	2382	3	5	702076	132216	324	586	0	117.2
SVEN_0495	Enoyl-CoA hydratase or isomerase	6142	5117	2	4	987744	209128	238	430	0	107.5
SVEN_0496	Benzoylformate decarboxylase	4062	3127	1	2	580689	109817	110	199	0	99.5
SVEN_0497	putative benzaldehyde dehydrogenase oxidoreductase protein	2371	1341	0	1	360845	58955	79	143	0	143
SVEN_0502	hypothetical protein	133127	37125	45	70	339648	421827	172	314	7.73038e-06	4.48571
SVEN_0503	non-ribosomal peptide synthetase	929	94	0	0	64038	26841	20	36	0	#DIV/0!
SVEN_0504	Na+ or H+ antiporter	1299	1427	0	1	142058	55238	42	77	0	77
SVEN_0505	hypothetical protein	97743	27986	20	32	1294417	345865	232	421	3.87028e-66	13.1562
SVEN_0506	Anthranilate synthase, aminase component	160069	48249	48	76	2008239	462396	500	904	2.86628e-55	11.8947
SVEN_0507	putative transcriptional regulator	234	566	0	0	10736	37023	18	34	0	#DIV/0!
SVEN_0508	putative reductoisomerase	2941	5307	1	3	21060	54283	16	31	5.09501e-35	10.3333
SVEN_0510	Long-chain-fatty-acid--CoA ligase	7943	9558	3	5	52709	257335	52	96	2.21807e-204	19.2
SVEN_0511	thioesterase	1859	5751	2	4	16087	117985	45	83	3.29161e-158	20.75
SVEN_0512	iron aquisition yersiniabactin synthesis enzyme	9859	16654	1	2	123139	681351	48	88	0	44
SVEN_0513	putative ABC transporter	5130	8002	2	3	151885	716609	137	253	0	84.3333
SVEN_0514	Transport ATP-binding protein CydC	9128	9175	2	4	185298	739949	136	251	0	62.75
SVEN_0515	radical SAM domain protein	5499	3347	1	2	671023	455482	196	357	0	178.5
SVEN_0516	putative reductoisomerase in siderophore biosynthesis	1526	1601	0	1	88041	46484	30	54	0	54
SVEN_0517	pyochelin synthetase F	3084	3592	0	0	381327	199034	29	52	0	#DIV/0!
SVEN_0611	hypothetical protein	22723	13824	2	4	108890	393886	34	63	3.63676e-108	15.75
SVEN_0612	hypothetical protein	13832	11154	6	11	72348	180477	62	113	3.85224e-52	10.2727
SVEN_0613	hypothetical protein	24910	13674	7	12	137681	373578	88	162	5.59572e-98	13.5
SVEN_0614	hypothetical protein	32825	14379	25	41	95409	219106	150	275	3.06654e-17	6.70732
SVEN_0621	hypothetical protein	63595	110550	302	558	16462	6246	40	72	1.89609e-09	0.129032
SVEN_0662	Transposase	24143	48957	47	88	2163	2186	2	5	6.97648e-69	0.0568182
SVEN_0663	IS1647 transposase	11005	25646	30	57	4261	1966	5	9	3.84364e-05	0.157895
SVEN_0665	transposase, IS4 family protein	23936	30822	18	32	4439	1794	2	3	1.30785e-12	0.09375
SVEN_0671	hypothetical protein	29623	45958	31	56	6152	5795	4	9	6.10387e-06	0.160714
SVEN_0718	Possible sugar kinase	9591	11788	6	10	8523	181282	52	96	1.58943e-38	9.6
SVEN_0730	hypothetical protein	41450	84273	23	44	43874	2275709	445	824	3.61592e-149	18.7273
SVEN_0745	putative integral membrane protein	2293	4618	1	2	4403	81452	15	28	3.28282e-67	14
SVEN_0812	secreted protein	1236	2704	1	3	56098	51374	46	84	0	28
SVEN_0829	putative secreted tripeptidylaminopeptidase	130141	81822	40	67	434420	1254950	290	534	1.64957e-21	7.97015
SVEN_0837	hypothetical protein	2266	6581	2	4	2854	70086	19	36	1.46721e-28	9
SVEN_0843	8-amino-7-oxononanoate synthase	7276	8743	3	6	13120	50419	14	26	4.27446e-06	4.33333
SVEN_0868	Methionine gamma-lyase	16631	9132	6	10	5323	109656	25	46	1.25219e-07	4.6
SVEN_0882	putative sugar acetyltransferase	6933	4241	4	7	15101	37165	19	34	1.81614e-08	4.85714
SVEN_0914	phosphopantetheinyl transferase	15908	3972	8	13	127278	45786	66	120	1.18397e-37	9.23077
SVEN_0915	Na+ or H+ antiporter	35715	9837	10	16	405893	109146	100	181	2.19207e-61	11.3125
SVEN_0917	2-keto-3-deoxy-D-arabino-heptulosonate-7-phosphate synthase II	89428	21726	28	44	701205	278039	213	387	2.41553e-26	8.79545
SVEN_0918	possible chorismate mutase	19053	3666	23	36	124368	51793	155	282	1.341e-27	7.83333
SVEN_0919	4-amino, 4-deoxyprephenate dehydrogenase PapC	66981	15702	27	41	509865	167958	189	343	4.36375e-25	8.36585
SVEN_0920	Para-aminobenzoate synthase, amidotransferase component or Para-aminobenzoate synthase, aminase component	125450	25401	23	36	1041725	346645	185	336	1.11425e-29	9.33333
SVEN_0921	hypothetical protein	143319	36096	36	56	977144	424175	241	438	7.03139e-22	7.82143
SVEN_0922	non-ribosomal peptide synthetase	239948	55244	33	51	2171877	856404	288	523	3.97281e-31	10.2549
SVEN_0923	CmlG	129370	24957	42	65	643495	343414	230	418	9.11077e-13	6.43077
SVEN_0924	hypothetical protein	261198	38657	97	146	1189291	576223	476	865	2.01543e-08	5.92466
SVEN_0925	hypothetical protein	138058	34666	170	264	995918	631876	1368	2488	6.66868e-34	9.42424
SVEN_0926	short-chain dehydrogenase or reductase SDR	230954	54938	132	204	1250954	982433	877	1597	1.14717e-16	7.82843
SVEN_0927	Long-chain-fatty-acid--CoA ligase	267824	50350	72	110	1824930	1011328	539	980	1.09152e-21	8.90909
SVEN_0928	FAD-binding protein	372392	106054	89	139	3172002	1713757	783	1423	1.74558e-25	10.2374
SVEN_0929	Aldo-keto reductase	69173	14529	27	42	755106	351795	310	564	2.48941e-77	13.4286
SVEN_0930	Hemoglobin protein HbO	58644	23426	55	89	212823	114769	196	356	0.000108724	4
SVEN_0943	Isochorismatase	28739	28525	24	42	7476	3584	4	8	0.00111029	0.190476
SVEN_0962	Glycine dehydrogenase	124233	138262	25	45	147203	1906796	192	355	8.60273e-18	7.88889
SVEN_1009	putative integral membrane protein	8666	1476	5	7	108510	14060	50	91	6.23248e-75	13
SVEN_1051	Lysine 2-monooxygenase	3303	3194	1	1	4071	139544	22	42	4.48966e-253	42
SVEN_1052	5-aminopentanamidase	9816	13561	8	14	9439	128572	46	85	1.33664e-14	6.07143
SVEN_1055	putative amino acid transporter	7192	6024	2	4	7730	133079	25	47	3.34621e-60	11.75
SVEN_1087	Aspartate carbamoyltransferase	25201	25469	14	25	113440	85381	55	100	7.12484e-05	4
SVEN_1122	Pyridoxine biosynthesis glutamine amidotransferase, glutaminase subunit	22197	8502	16	25	137177	125926	122	222	1.39483e-34	8.88
SVEN_1123	Pyridoxine biosynthesis glutamine amidotransferase, synthase subunit	64127	20572	27	43	331832	369133	198	361	1.37481e-25	8.39535
SVEN_1166	Transcriptional regulator PqrA, TetR family	14698	9191	12	20	11030	126506	62	115	9.17236e-14	5.75
SVEN_1168	Argininosuccinate lyase	13423	46546	10	20	146417	121759	51	93	2.49492e-06	4.65
SVEN_1173	Glutamate N-acetyltransferase or N-acetylglutamate synthase	34988	39208	18	31	196062	151193	81	148	7.9313e-07	4.77419
SVEN_1174	N-acetyl-gamma-glutamyl-phosphate reductase	6710	23625	7	14	88043	92988	48	1247	9.32983e-15	89.0714
SVEN_1175	Argininosuccinate synthase	34356	83562	21	40	398283	364142	141	258	1.30239e-12	6.45
SVEN_1203	Short-chain dehydrogenase or reductase	3437	3705	2	4	4876	68725	25	46	1.19223e-43	11.5
SVEN_1247	Oligopeptide ABC transporter, periplasmic oligopeptide-binding protein OppA	14001	9279	4	7	18623	84382	17	32	1.89376e-07	4.57143
SVEN_1252	Glycerol uptake facilitator protein	70956	25279	40	63	36077	866344	321	594	1.77691e-32	9.42857
SVEN_1253	Glycerol kinase	117003	45866	33	53	58831	969067	181	335	8.9252e-13	6.32075
SVEN_1254	Aerobic glycerol-3-phosphate dehydrogenase	126974	37386	32	51	64708	1065228	190	352	1.09634e-15	6.90196
SVEN_1276	L-asparagine permease	6539	3779	2	3	11066	457560	82	152	0	50.6667
SVEN_1311	hypothetical protein	1803	1488	1	1	1564074	124851	499	899	0	899
SVEN_1312	possible flavodoxin	2971	3078	2	3	753281	192473	318	575	0	191.667
SVEN_1313	hypothetical protein	6991	7151	5	10	943738	327807	499	905	0	90.5
SVEN_1314	hypothetical protein	3166	6762	2	4	2547977	1229525	917	1665	0	416.25
SVEN_1315	hypothetical protein	297	3084	1	3	753815	385592	577	1049	0	349.667
SVEN_1316	dihydrodipicolinate synthetase family protein	1130	1953	1	1	1159103	484960	561	1018	0	1018
SVEN_1317	hypothetical protein	925	1822	0	1	963513	442740	439	797	0	797
SVEN_1318	hypothetical protein	301	918	0	1	381346	151775	401	728	0	728
SVEN_1319	Cytosine or purine or uracil or thiamine or allantoin permease family protein	451	2067	0	0	1028107	277350	254	459	0	#DIV/0!
SVEN_1320	Flavodoxin reductases (ferredoxin-NADPH reductases) family 1; Vanillate O-demethylase oxidoreductase	451	2045	0	1	549638	193914	212	384	0	384
SVEN_1440	Phage tail length tape-measure protein	6186	4300	4	6	15247	154529	59	109	6.23533e-153	18.1667
SVEN_1540	putative large secreted protein	123703	96781	34	59	108739	866083	141	261	2.31134e-05	4.42373
SVEN_1634	Branched-chain amino acid ABC transporter, amino acid-binding protein	26312	45413	15	29	158778	185450	76	139	3.03536e-07	4.7931
SVEN_1654	Guanyl-specific ribonuclease Sa	77135	80227	105	184	8746	5422	9	16	1.41798e-23	0.0869565
SVEN_1678	hypothetical protein	34424	57557	34	63	32074	378837	152	281	7.90149e-06	4.46032
SVEN_1778	2-Amino-2-deoxy-isochorismate synthase	22613	22636	6	12	158897	22723	26	48	1.92349e-05	4
SVEN_1798	NLP or P60 family protein	75549	30403	31	50	133021	301149	112	206	0.000178165	4.12
SVEN_1888	Neopullulanase or Maltodextrin glucosidase	8861	23356	1	3	23612	839895	44	81	0	27
SVEN_1889	putative alpha-amylase	8411	14756	3	6	10428	397355	64	118	2.65907e-192	19.6667
SVEN_1890	Maltose operon transcriptional repressor MalR,LacI family	11371	43370	13	25	18458	322864	87	161	5.12404e-14	6.44
SVEN_1891	Alpha-glucosidase	37267	120961	24	47	67277	934322	162	300	1.13565e-12	6.38298
SVEN_1892	Maltose or maltodextrin ABC transporter, permease protein MalG	23930	61324	25	48	40256	508601	167	309	4.42647e-14	6.4375
SVEN_1893	Maltose or maltodextrin ABC transporter, permease protein MalF	34494	91960	33	64	59357	807519	237	439	1.98043e-14	6.85938
SVEN_1894	Maltose or maltodextrin ABC transporter,substrate binding periplasmic protein MalE	162210	700171	169	338	251588	4389667	985	1820	0.000242663	5.38462
SVEN_1906	hypothetical protein	5666	11610	10	19	39701	39862	50	91	1.51945e-08	4.78947
SVEN_1907	Glutamine synthetase type I	3644	1249	11	18	8610	13657	46	84	3.85603e-07	4.66667
SVEN_1908	hypothetical protein	21069	26914	10	17	226825	423867	133	243	8.04951e-92	14.2941
SVEN_1909	hypothetical protein	173721	186876	52	91	733899	847938	219	401	0.000511872	4.40659
SVEN_1910	ADP-ribose pyrophosphatase	136309	174062	111	199	1070137	935334	708	1290	2.69927e-10	6.48241
SVEN_2022	hypothetical protein	219408	435793	615	1149	89550	18558	104	189	0.00706816	0.164491
SVEN_2023	hypothetical protein	630020	1422480	639	1208	189778	14329	66	120	1.39674e-06	0.0993377
SVEN_2045	secreted protein	4724	4933	6	12	44580	81188	85	156	2.55712e-87	13
SVEN_2057	putative secreted protein	69163	34721	49	79	10172	1626	5	9	1.61804e-12	0.113924
SVEN_2261	SanA protein	4566	3421	3	5	7737	36701	16	30	7.94123e-11	6
SVEN_2296	hypothetical protein	10391	13371	6	12	6563	101820	29	54	5.45331e-08	4.5
SVEN_2297	Zinc ABC transporter, ATP-binding protein ZnuC	7138	9708	6	10	10002	103543	40	73	8.12565e-21	7.3
SVEN_2298	Zinc ABC transporter, inner membrane permease protein ZnuB	8535	11632	6	11	8487	85623	28	52	1.0427e-08	4.72727
SVEN_2375	transferase	54039	86563	13	24	50891	720651	73	136	1.43947e-08	5.66667
SVEN_2412	Substrate-specific component BioY of biotin ECF transporter	19380	10851	15	25	88416	88054	81	148	5.81495e-14	5.92
SVEN_2426	Serine protease	33412	34966	5	10	131604	397281	43	79	3.5251e-22	7.9
SVEN_2463	hypothetical protein	17657	26853	23	41	60236	123231	94	172	7.84252e-06	4.19512
SVEN_2520	regulatory protein	702626	3091393	1316	2634	331741	34584	141	254	9.27236e-05	0.0964313
SVEN_2550	putative secreted protein	1797	1681	2	3	2810	21558	13	25	9.60805e-20	8.33333
SVEN_2553	acetohydroxy acid synthase	27912	15359	7	12	61983	127328	30	56	8.75391e-07	4.66667
SVEN_2554	Arginase or agmatinase or formimionoglutamate hydrolase, arginase family	18617	13022	9	16	43378	239607	78	144	3.00852e-38	9
SVEN_2564	Transcriptional regulator, TetR family	17461	22709	18	32	18564	139805	69	128	1.34473e-05	4
SVEN_2565	Methylcrotonyl-CoA carboxylase carboxyl transferase subunit	14567	18624	5	10	45603	1032519	181	335	0	33.5
SVEN_2566	Methylcrotonyl-CoA carboxylase subunit	16081	20354	5	9	51713	1744748	249	462	0	51.3333
SVEN_2567	Hydroxymethylglutaryl-CoA lyase	8690	12116	6	11	25949	939856	279	517	0	47
SVEN_2568	Isovaleryl-CoA dehydrogenase	19137	21098	9	17	52378	1937409	463	856	0	50.3529
SVEN_2575	hypothetical protein	7067	5313	11	19	4954	93260	85	157	1.86769e-30	8.26316
SVEN_2576	Glucosamine--fructose-6-phosphateaminotransferase	27259	42347	10	19	36105	734174	114	211	1.3497e-51	11.1053
SVEN_2640	5-methylcytosine-specific restriction related enzyme	29273	12204	11	18	84131	110223	47	85	3.51137e-08	4.72222
SVEN_2670	D-serine or D-alanine or glycine transporter	11109	11105	4	7	10564	329220	63	118	1.27124e-138	16.8571
SVEN_2676	putative secreted protease	187285	107013	37	61	317437	3131213	387	715	1.01563e-42	11.7213
SVEN_2729	hypothetical protein	61383	36982	43	71	133394	260289	157	287	0.000207175	4.04225
SVEN_2738	O-antigen export system, permease protein	5473	3316	2	4	7701	156890	45	84	5.62353e-196	21
SVEN_2739	Teichoic acid export ATP-binding protein TagH	2120	3889	1	3	6169	142808	47	88	0	29.3333
SVEN_2791	Butyryl-CoA dehydrogenase	7343	4848	8	14	17189	128193	90	167	4.70193e-80	11.9286
SVEN_2792	Butyryl-CoA dehydrogenase	21394	15873	15	25	30997	234134	98	181	9.89585e-23	7.24
SVEN_2801	Di-or tripeptide transporter	28093	35842	11	21	54436	1014867	190	351	1.19675e-138	16.7143
SVEN_2819	Imidazolonepropionase	15009	12547	6	11	15892	94830	24	44	5.84991e-06	4
SVEN_2820	Formiminoglutamic iminohydrolase	11240	11420	4	8	10367	97464	21	40	8.63922e-09	5
SVEN_2821	N-formylglutamate deformylase	5728	9273	3	6	3827	130306	29	55	1.50183e-40	9.16667
SVEN_2822	Urocanate hydratase	13969	20275	5	10	12268	315927	52	97	2.20381e-45	9.7
SVEN_2855	hypothetical protein	7176	1350	10	16	36092	3922	42	76	1.67168e-07	4.75
SVEN_2861	hypothetical protein	3911	18	7	10	14656	2461	25	46	1.68276e-06	4.6
SVEN_2864	Phage major capsid protein	165168	8483	48	70	706065	95726	180	325	2.50587e-06	4.64286
SVEN_2865	hypothetical protein	52578	5616	51	76	293108	32953	239	431	9.27012e-11	5.67105
SVEN_2866	hypothetical protein	27049	588	26	38	107402	16823	95	172	1.01689e-07	4.52632
SVEN_2867	hypothetical protein	44504	2829	27	40	213018	24613	112	203	7.24547e-09	5.075
SVEN_2868	hypothetical protein	21284	1056	22	33	96206	11232	89	161	4.80971e-09	4.87879
SVEN_2869	hypothetical protein	18469	689	17	25	76283	10382	64	115	3.51137e-08	4.6
SVEN_2870	hypothetical protein	11678	177	9	13	56134	5865	40	72	2.68873e-11	5.53846
SVEN_2871	hypothetical protein	13087	545	13	20	90978	11075	83	150	3.50109e-26	7.5
SVEN_2872	hypothetical protein	18967	728	15	22	99423	16400	74	134	5.04274e-15	6.09091
SVEN_2873	hypothetical protein	34550	1828	29	43	157367	21007	119	215	1.64824e-09	5
SVEN_2874	hypothetical protein	18671	1029	22	32	79373	7192	79	142	1.31714e-07	4.4375
SVEN_2875	hypothetical protein	106088	6572	18	27	454512	45479	68	122	2.71977e-05	4.51852
SVEN_2876	hypothetical protein	78661	3436	10	14	436459	35831	47	85	6.32977e-11	6.07143
SVEN_2877	hypothetical protein	10656	459	8	12	45874	6608	33	59	1.2832e-08	4.91667
SVEN_2878	hypothetical protein	34064	1932	14	20	200618	24203	71	128	9.6806e-17	6.4
SVEN_2879	hypothetical protein	19147	309	29	42	138207	14110	185	334	1.42603e-29	7.95238
SVEN_2880	hypothetical protein	15499	1467	23	34	94663	13413	121	219	2.78728e-18	6.44118
SVEN_2882	hypothetical protein	1469	229	3	5	15779	767	30	54	1.45691e-46	10.8
SVEN_2900	putative secreted protein	81269	34939	50	80	264483	895770	436	802	2.95455e-35	10.025
SVEN_2916	hypothetical protein	1855	909	2	3	21026	45917	45	83	0	27.6667
SVEN_2917	hypothetical protein	890717	865060	694	1204	7518579	8212438	5911	10789	3.3627e-09	8.96096
SVEN_2918	hypothetical protein	27085	40519	1	3	382507	410731	20	36	1.01105e-59	12
SVEN_2919	hypothetical protein	2768	1751	2	3	5401	30070	15	28	3.92843e-25	9.33333
SVEN_2920	hypothetical protein	2700	692	3	5	4908	22084	21	39	1.24552e-26	7.8
SVEN_2991	hypothetical protein	434611	103497	229	354	31955	19188	18	33	1.30712e-13	0.0932203
SVEN_2992	L-lysine permease	159441	47909	107	167	15243	8320	10	19	9.68035e-13	0.113772
SVEN_3000	putative drug exporters of the RND superfamily	30960	86303	13	26	7652334	10499524	2267	4144	0	159.385
SVEN_3001	Transcriptional regulator, TetR family	30500	63811	43	82	4010877	7192100	5337	9775	0	119.207
SVEN_3019	hypothetical protein	30753	43943	33	60	58685	245854	133	246	5.59602e-05	4.1
SVEN_3020	hypothetical protein	36717	38724	3	5	323663	2120019	105	194	0	38.8
SVEN_3021	hypothetical protein	81751	107378	12	21	202072	1249682	91	168	7.30767e-21	8
SVEN_3042	Pyruvate formate-lyase activating enzyme	17174	11656	10	17	41608	193051	78	144	9.28101e-31	8.47059
SVEN_3052	PTS system, fructose-specific IIA component or PTS system, fructose-specific IIB component or PTS system,fructose-specific IIC component	19764	46212	8	16	31339	254084	38	71	9.5111e-06	4.4375
SVEN_3053	1-phosphofructokinase	4700	8351	3	6	5461	93421	28	51	5.18124e-27	8.5
SVEN_3054	Transcriptional repressor of the fructose operon,DeoR family	4359	10765	5	9	5603	73975	28	52	1.13983e-11	5.77778
SVEN_3065	hypothetical protein	4788	1099	3	5	29885	32977	32	58	4.28373e-48	11.6
SVEN_3066	hypothetical protein	4463	2165	4	6	17216	23394	22	40	1.5279e-12	6.66667
SVEN_3067	hypothetical protein	19818	7635	3	6	97836	155351	30	56	9.05697e-42	9.33333
SVEN_3114	Proton or glutamate symport protein @ Sodium or glutamate symport protein	30986	18216	11	18	20673	193733	43	79	2.93345e-06	4.38889
SVEN_3126	hypothetical protein	38833	51137	199	357	22181	345629	790	1459	8.23399e-05	4.08683
SVEN_3193	putative transmembrane transport protein	6646	7623	3	5	45027	36243	18	33	8.46107e-14	6.6
SVEN_3194	putative phosphatase YieH	12860	22210	14	26	101479	97719	83	152	2.7472e-13	5.84615
SVEN_3195	Tryptophanyl-tRNA synthetase	8624	5953	4	7	49708	11300	16	30	8.65619e-07	4.28571
SVEN_3221	putative peptidase	3228	2538	2	4	15139	25287	15	28	3.80186e-18	7
SVEN_3225	Histone protein Lsr2	301750	435487	606	1097	34857	44598	64	118	1.55941e-08	0.107566
SVEN_3297	hypothetical protein	66264	57428	66	114	99794	475924	289	533	7.19979e-06	4.67544
SVEN_3299	hypothetical protein	9176	6851	17	28	18267	65302	81	149	1.79338e-11	5.32143
SVEN_3342	hypothetical protein	12852	8012	7	11	21207	101530	37	69	9.75154e-15	6.27273
SVEN_3383	hypothetical protein	16955	22446	24	44	150206	97776	153	279	8.25259e-17	6.34091
SVEN_3384	hypothetical protein	21816	40641	63	116	253010	163120	428	779	6.3285e-16	6.71552
SVEN_3385	hypothetical protein	9222	10223	13	23	895742	368099	835	1515	0	65.8696
SVEN_3464	cold shock protein	474717	244954	1081	1763	1327787	4251736	7441	13675	5.3499e-11	7.75666
SVEN_3465	putative ATP-dependent RNA helicase	43078	5571	10	16	76073	275146	63	116	1.62571e-20	7.25
SVEN_3466	hypothetical protein	9614	823	8	12	13925	40673	36	66	1.26887e-10	5.5
SVEN_3467	hypothetical protein	4997	777	6	9	14910	27969	39	72	9.6945e-21	8
SVEN_3505	hypothetical protein	11541	8768	20	35	11102	74259	80	148	8.33899e-07	4.22857
SVEN_3536	hypothetical protein	246198	318348	390	696	38737	46202	57	104	0.000656064	0.149425
SVEN_3537	Endoribonuclease L-PSP	2379	3414	3	6	5397	16101	13	25	0.000355242	4.16667
SVEN_3560	hypothetical protein	52228	65719	68	122	184171	316849	283	518	9.21426e-05	4.2459
SVEN_3603	Dihydrolipoamide acyltransferase component of branched-chain alpha-keto acid dehydrogenase complex	6772	19068	4	8	9545	432765	80	148	1.35196e-180	18.5
SVEN_3604	Branched-chain alpha-keto acid dehydrogenase, E1 component, beta subunit	5411	16177	5	10	7546	357603	94	174	7.19519e-175	17.4
SVEN_3605	Branched-chain alpha-keto acid dehydrogenase, E1 component, alpha subunit	16254	27472	10	18	15120	565588	135	250	2.13293e-92	13.8889
SVEN_3607	Transcriptional regulator, TetR family	14218	26002	18	33	14559	522544	244	452	1.9933e-98	13.697
SVEN_3608	3-hydroxybutyryl-CoA dehydrogenase precursor	43096	129790	27	53	42927	1110445	191	354	5.54167e-15	6.67925
SVEN_3609	Aldehyde dehydrogenase , PaaZ	28201	81535	16	32	59255	2430751	396	733	1.75624e-246	22.9062
SVEN_3613	Phenylacetate-CoA oxygenase, PaaG subunit	93807	585182	162	331	67029	3036088	820	1516	0.00244778	4.58006
SVEN_3614	Phenylacetate-CoA oxygenase, PaaH subunit	6857	29680	31	63	11551	523789	502	929	7.19835e-125	14.746
SVEN_3615	Phenylacetate-CoA oxygenase, PaaI subunit	9160	26280	12	25	16159	942287	365	676	0	27.04
SVEN_3616	Phenylacetate-CoA oxygenase, PaaJ subunit	3305	8177	6	11	7915	417211	232	429	0	39
SVEN_3617	Phenylacetate-CoA oxygenase or reductase, PaaK subunit	5216	11635	4	7	9922	531649	132	245	0	35
SVEN_3618	putative acyl-CoA dehydrogenase	1363	1920	0	1	2025	68806	16	31	1.02108e-275	31
SVEN_3675	Inositol-1-phosphate synthase	69398	115209	46	85	170907	760627	233	430	8.55949e-08	5.05882
SVEN_3676	Transcriptional regulator, PadR family	38813	49594	36	64	82011	386961	187	344	7.91176e-09	5.375
SVEN_3714	Cytochrome d ubiquinol oxidase subunit II	225394	94701	99	159	339453	1019433	369	678	0.000786562	4.26415
SVEN_3752	secreted protein	126237	168138	268	481	21575	9610	28	50	6.88259e-14	0.10395
SVEN_3832	Histone protein Lsr2	187882	181908	220	382	742482	1280632	1143	2094	1.20585e-06	5.48168
SVEN_3854	putative ATP-dependent RNA helicase	156244	157949	38	67	206001	1092855	152	280	0.00120526	4.1791
SVEN_3875	putative integral membrane protein	2648	8538	2	4	6518	217625	47	88	9.03884e-258	22
SVEN_3974	SN-glycerol-3-phosphate transport ATP-binding protein UgpC	46052	89724	33	61	73685	809503	217	402	1.03217e-12	6.59016
SVEN_4008	hypothetical protein	9591	7427	13	22	34083	71158	75	138	5.21882e-17	6.27273
SVEN_4009	hypothetical protein	73300	89341	60	107	838915	1532491	852	1562	1.46072e-92	14.5981
SVEN_4010	hypothetical protein	129924	187433	74	134	674141	1576766	520	954	1.17812e-12	7.1194
SVEN_4069	hypothetical protein	17202	10722	11	19	77197	88337	63	115	1.0422e-14	6.05263
SVEN_4150	hypothetical protein	114113	286619	466	890	60834	7860	84	152	0.00331941	0.170787
SVEN_4164	hypothetical protein	206732	397182	191	355	69866	5023	24	44	2.20775e-06	0.123944
SVEN_4232	BarH	7824	8446	3	6	53097	16289	16	29	3.49431e-07	4.83333
SVEN_4297	NADPH:quinone oxidoreductase	3401	3506	2	3	38692	13807	16	30	4.8209e-21	10
SVEN_4306	putative two-component system sensor kinase	14688	10106	5	9	81670	14097	20	37	1.88529e-05	4.11111
SVEN_4347	hypothetical protein	17810	2612	25	38	41151	95430	141	258	3.71261e-20	6.78947
SVEN_4348	hypothetical protein	16368	2829	25	39	40854	103008	159	292	9.49389e-27	7.48718
SVEN_4349	hypothetical protein	32251	10192	14	23	121558	319537	131	241	1.17353e-52	10.4783
SVEN_4350	hypothetical protein	15214	6094	16	25	49632	117039	110	202	1.30992e-28	8.08
SVEN_4351	hypothetical protein	23324	4615	16	24	69177	193871	125	230	1.42482e-43	9.58333
SVEN_4352	hypothetical protein	45984	21870	18	29	170337	405125	138	254	1.34639e-27	8.75862
SVEN_4353	hypothetical protein	60298	22106	22	35	207728	477704	163	299	4.86982e-26	8.54286
SVEN_4354	hypothetical protein	63925	20866	22	35	223091	649580	198	365	1.24849e-42	10.4286
SVEN_4355	hypothetical protein	56329	15194	19	29	172670	437708	139	255	6.35812e-28	8.7931
SVEN_4356	hypothetical protein	53005	16400	23	37	160357	359010	151	278	1.48307e-20	7.51351
SVEN_4357	putative tape-measure protein	85315	27937	28	45	240839	542788	171	313	7.10644e-15	6.95556
SVEN_4358	Phage tail length tape-measure protein	107361	23680	35	54	237330	622016	194	356	6.12956e-13	6.59259
SVEN_4359	hypothetical protein	80816	20354	32	49	183620	500793	183	337	9.58908e-15	6.87755
SVEN_4360	hypothetical protein	29795	6152	55	84	63352	122854	238	437	8.99147e-11	5.20238
SVEN_4362	hypothetical protein	67836	14844	88	136	108214	355397	416	765	2.77135e-10	5.625
SVEN_4363	hypothetical protein	55798	15047	78	121	129202	440257	532	978	2.53062e-24	8.08264
SVEN_4364	phage major tail protein	409290	112520	276	430	813622	1793193	1172	2150	0.00010946	5
SVEN_4365	hypothetical protein	35255	12293	36	58	135768	243274	253	464	2.41553e-26	8
SVEN_4367	hypothetical protein	5664	1267	11	16	12340	48025	80	147	4.16167e-29	9.1875
SVEN_4368	hypothetical protein	20975	5966	11	18	45516	163806	76	140	8.17318e-28	7.77778
SVEN_4369	hypothetical protein	8053	2168	11	17	14773	49207	60	111	5.38173e-16	6.52941
SVEN_4375	hypothetical protein	26768	30847	8	14	49939	200185	34	63	5.68206e-06	4.5
SVEN_4431	putative secreted protein	31486	11292	15	24	81619	176293	80	147	1.98502e-14	6.125
SVEN_4477	putative isobutyryl-CoA mutase, chain B	25081	44537	46	85	50424	242027	194	358	2.49736e-05	4.21176
SVEN_4523	oligopeptide binding protein	58065	42654	19	32	143255	307988	79	145	1.18412e-05	4.53125
SVEN_4555	putative sugar ABC transporter integral membrane protein	80095	54993	36	60	156897	517612	163	301	7.33003e-07	5.01667
SVEN_4556	sugar ABC transporter integral membrane protein	100371	51771	36	60	166274	709316	188	346	6.28575e-10	5.76667
SVEN_4557	Cytidine deaminase	20041	17132	26	45	32116	151193	122	226	1.25136e-09	5.02222
SVEN_4582	hypothetical protein	11385	4254	3	6	7260	103305	23	43	1.96086e-23	7.16667
SVEN_4601	Methylglutaconyl-CoA hydratase	17165	14691	11	19	26971	121752	50	92	2.66452e-08	4.84211
SVEN_4603	Histidine ammonia-lyase	26892	26875	10	17	22031	200715	39	72	1.99554e-05	4.23529
SVEN_4711	hypothetical protein	469304	709077	651	1183	70788	68919	76	140	1.03742e-05	0.118343
SVEN_4716	Fructose-1,6-bisphosphatase, GlpX type	30434	18633	14	23	20918	204681	59	108	4.03743e-07	4.69565
SVEN_4759	Dipeptide-binding ABC transporter, periplasmic substrate-binding component	169204	188184	61	108	251573	3931662	690	1274	5.40172e-40	11.7963
SVEN_4760	Dipeptide transport system permease protein DppB	15850	19310	10	18	36520	645328	197	364	8.12639e-241	20.2222
SVEN_4761	Dipeptide transport system permease protein DppC	12632	14863	8	14	34708	641877	193	357	0	25.5
SVEN_4762	Oligopeptide transport ATP-binding protein OppD	20880	24323	12	21	27984	821920	217	401	1.16906e-203	19.0952
SVEN_4763	Oligopeptide transport ATP-binding protein OppF	15216	26424	10	19	24328	771034	197	365	7.11521e-222	19.2105
SVEN_4860	Catalase	30731	35707	12	22	144300	136742	53	96	1.89417e-05	4.36364
SVEN_4876	Ribonucleotide reductase of class Ia (aerobic),beta subunit	21368	24029	12	22	10464	474987	129	238	4.26591e-54	10.8182
SVEN_4877	Ribonucleotide reductase of class Ia (aerobic),alpha subunit	38558	33588	8	15	17555	581458	68	125	2.38839e-26	8.33333
SVEN_4897	putative sugar transporter sugar binding protein	9947	11344	4	8	7639	90871	20	38	2.45677e-08	4.75
SVEN_4912	putative 1-aminocyclopropane-1-carboxylate deaminase	104274	235821	86	164	23116	18765	11	20	2.5777e-08	0.121951
SVEN_4913	hypothetical protein	228047	487363	321	605	50937	5592	26	47	6.66639e-20	0.077686
SVEN_4929	hypothetical protein	12891	21230	26	47	56634	89571	111	204	7.08068e-07	4.34043
SVEN_4977	ATP-dependent protease La Type I	53915	51566	12	21	289851	312100	68	124	1.15422e-09	5.90476
SVEN_5010	Cell envelope-associated transcriptional attenuator LytR-CpsA-Psr, subfamily A1	31420	26568	15	26	35685	235464	66	122	4.29147e-07	4.69231
SVEN_5050	3-ketoacyl-CoA thiolase @ Acetyl-CoA acetyltransferase	50668	43520	22	38	65613	351250	93	172	1.21426e-05	4.52632
SVEN_5105	hypothetical protein	34490	19947	10	17	596331	171954	135	244	5.82268e-96	14.3529
SVEN_5106	DNA-binding response regulator, LuxR family	16242	14884	13	23	216470	87938	127	231	2.90701e-47	10.0435
SVEN_5107	hypothetical protein	5419	6107	0	0	316599	332447	28	51	0	#DIV/0!
SVEN_5114	putative lipoprotein	65226	57541	28	48	99275	596393	150	277	3.02597e-09	5.77083
SVEN_5115	Enoyl-CoA hydratase	14987	19631	12	21	38048	155393	65	121	9.80311e-13	5.7619
SVEN_5130	hypothetical protein	10192	14964	39	72	905967	444085	2137	3879	0	53.875
SVEN_5131	hypothetical protein	21352	29610	82	149	1461747	860119	3735	6789	0	45.5638
SVEN_5135	hypothetical protein	2471	1310	0	1	68317	21519	13	25	0	25
SVEN_5151	Oligopeptide ABC transporter, periplasmic oligopeptide-binding protein OppA	12463	19830	5	9	24301	197499	34	62	1.75742e-20	6.88889
SVEN_5196	Proline dehydrogenase	71119	52669	39	66	44361	533378	168	311	6.53311e-06	4.71212
SVEN_5236	hypothetical protein	9712	12847	15	27	27937	104744	89	163	1.99517e-14	6.03704
SVEN_5310	Thiamin ABC transporter, substrate-binding component	9786	6119	4	7	6349	70149	18	34	1.70943e-09	4.85714
SVEN_5429	glutamate permease	20613	24810	14	25	33350	290413	98	181	9.81605e-21	7.24
SVEN_5430	putative glutamate transport protein	16611	15233	13	23	26659	248267	110	203	3.11504e-35	8.82609
SVEN_5431	glutamate binding periplasmic protein	49606	66824	39	70	60770	863442	304	562	1.64802e-20	8.02857
SVEN_5432	putative glutamate uptake system ATP-binding protein	22617	33790	19	35	33240	349809	130	240	5.07702e-17	6.85714
SVEN_5442	Glutamyl-tRNA synthetase	8718	6502	2	4	596128	6612	101	182	0	45.5
SVEN_5443	hypothetical protein	1066	2866	0	1	115489	2322	26	47	0	47
SVEN_5444	F420-dependent dehydrogenase	3429	7564	3	5	204579	2424	62	112	1.26015e-221	22.4
SVEN_5445	lysR-family transcriptional regulator	8664	9656	5	9	76213	4790	23	43	8.90335e-08	4.77778
SVEN_5447	YCII-related protein	20346	14232	17	28	420160	112955	245	444	7.38912e-140	15.8571
SVEN_5448	hypothetical protein	2174	621	2	3	117678	22147	92	166	0	55.3333
SVEN_5449	arylmalonate decarboxylase	1054	459	0	0	103668	15218	42	76	0	#DIV/0!
SVEN_5450	hypothetical protein	901	3476	0	1	59103	8219	14	25	1.07874e-124	25
SVEN_5451	Hydantoin racemase	365	777	0	0	87513	6852	32	58	0	#DIV/0!
SVEN_5452	Porphobilinogen synthase	997	667	0	0	75917	6024	22	40	0	#DIV/0!
SVEN_5453	Glutamyl-tRNA reductase	590	689	0	0	93794	8740	19	34	0	#DIV/0!
SVEN_5454	acetyl-CoA synthetase (ADP-forming) alpha and beta chains, putative	1146	1620	0	0	278953	16637	38	68	0	#DIV/0!
SVEN_5455	Glutamate-1-semialdehyde aminotransferase	1501	1540	0	1	190779	8934	42	75	0	75
SVEN_5456	Organic hydroperoxide resistance protein	843	422	0	1	33600	5468	25	46	0	46
SVEN_5457	Alpha-methylacyl-CoA racemase	1148	2355	0	1	252014	9091	66	119	0	119
SVEN_5476	Siderophore synthetase small component,acetyltransferase	31824	34556	27	48	11782	817	5	9	0.000462534	0.1875
SVEN_5515	Transcriptional regulator, GntR family	7818	12410	8	14	222489	150672	149	272	2.27515e-221	19.4286
SVEN_5530	hypothetical protein	28940	18385	15	26	55040	230256	86	158	1.20113e-13	6.07692
SVEN_5558	hypothetical protein	12951	9966	13	23	21891	182090	112	207	2.8984e-38	9
SVEN_5562	hypothetical protein	12475	9396	6	11	21465	133522	43	80	1.73168e-22	7.27273
SVEN_5563	hypothetical protein	52437	38176	9	16	93934	465980	53	99	1.63094e-12	6.1875
SVEN_5572	Methylmalonate-semialdehyde dehydrogenase	6871	3445	2	3	7093	408043	74	138	0	46
SVEN_5573	Branched-chain acyl-CoA dehydrogenase	5003	266	1	2	4365	226588	54	100	0	50
SVEN_5574	3-hydroxyisobutyryl-CoA hydrolase	4971	2177	2	3	4912	195502	50	93	0	31
SVEN_5575	3-hydroxyisobutyrate dehydrogenase	3853	1451	1	2	3778	142574	43	79	0	39.5
SVEN_5576	Enoyl-CoA hydratase	7067	6744	5	8	8392	256579	91	168	3.33866e-239	21
SVEN_5583	Methylisocitrate lyase	4411	5531	3	5	6976	43939	15	28	7.274e-10	5.6
SVEN_5584	2-methylcitrate synthase	5013	9335	3	6	7824	70790	18	34	1.17812e-12	5.66667
SVEN_5588	hypothetical protein	9190	23650	26	50	3329	579	3	5	8.59075e-14	0.1
SVEN_5665	HAD-superfamily hydrolase subfamily IA, variant 3	20115	14501	16	27	77453	258015	144	266	6.39839e-47	9.85185
SVEN_5666	hypothetical protein	4975	6805	2	4	52997	177244	50	93	1.57353e-250	23.25
SVEN_5667	hypothetical protein	9134	10615	9	16	52938	188357	107	197	1.23581e-84	12.3125
SVEN_5717	hypothetical protein	6855	5347	5	10	53184	14071	30	55	6.96717e-13	5.5
SVEN_5726	hypothetical protein	373	1430	1	2	43244	17021	43	79	0	39.5
SVEN_5727	hypothetical protein	437	918	1	2	11365	4641	14	25	5.33335e-70	12.5
SVEN_5763	hypothetical protein	11517	11025	17	29	47561	78999	90	166	5.67485e-13	5.72414
SVEN_5800	Enoyl-CoA hydratase	81771	334779	126	251	13327	26460	13	24	2.21815e-15	0.0956175
SVEN_5801	putative bifunctional hydroxylase or oxidoreductase	158194	539762	79	156	22338	41388	7	14	1.03391e-13	0.0897436
SVEN_5802	putative integral-membrane protein	8688	39913	25	50	2064	4452	3	6	1.80629e-08	0.12
SVEN_5805	putative acyl-CoA dehydrogenase	107284	154831	60	108	12109	21460	7	13	8.63964e-09	0.12037
SVEN_5806	putative translation initiation inhibitor, yjgF family	62607	93409	103	188	7764	10520	12	22	9.54038e-13	0.117021
SVEN_5812	aconitate hydratase	428573	222768	73	119	353419	2578063	290	536	0.00264791	4.5042
SVEN_5818	L-arabinose-binding periplasmic protein precursor AraF	61083	114578	44	82	146856	725806	222	409	1.5083e-07	4.9878
SVEN_5819	ATP-binding protein of sugar ABC transporter	8656	12547	7	13	22097	119119	48	89	1.21817e-19	6.84615
SVEN_5820	putative ABC transporter permease protein	17045	26354	9	16	54591	265060	65	121	4.97061e-23	7.5625
SVEN_5878	putative DNA-binding protein	19561	31548	16	30	6881	595	2	4	2.47564e-06	0.133333
SVEN_5880	hypothetical protein	45945	20578	45	72	4041	1462	3	6	8.1295e-29	0.0833333
SVEN_5952	Xanthine dehydrogenase, FAD binding subunit	22175	60938	24	46	6991	394704	121	225	2.9096e-07	4.8913
SVEN_5953	Xanthine dehydrogenase iron-sulfur subunit	13158	25349	17	32	6690	302130	139	258	5.17034e-30	8.0625
SVEN_5954	Xanthine dehydrogenase, molybdenum binding subunit	36592	52583	10	18	21855	1001872	115	213	2.46314e-54	11.8333
SVEN_5955	Xanthine or uracil or thiamine or ascorbate permease family protein	11646	20406	5	10	10320	207628	40	74	5.34122e-20	7.4
SVEN_5956	Xanthine and CO dehydrogenases maturation factor,XdhC or CoxF family	12417	31720	10	19	8610	263896	64	119	5.54058e-15	6.26316
SVEN_5959	putative acyl-CoA dehydrogenase	1678	1678	0	1	6177	127884	31	58	0	58
SVEN_5963	Transcriptional regulator, TetR family	10120	5659	6	11	17138	61630	29	54	2.48004e-10	4.90909
SVEN_5965	Electron transfer flavoprotein, alpha subunit	93333	55590	47	77	144626	1836376	560	1035	1.12036e-70	13.4416
SVEN_5966	Electron transfer flavoprotein, beta subunit	63979	34675	38	62	89026	1068917	398	736	1.81644e-54	11.871
SVEN_5967	Butyryl-CoA dehydrogenase	54580	24063	21	34	88157	643839	172	317	4.05811e-34	9.32353
SVEN_5976	Polyketide cyclase WhiE VII	4497	407	5	7	3236	36849	32	60	5.08535e-28	8.57143
SVEN_5977	Polyketide beta-ketoacyl synthase	7202	784	2	3	6546	53193	15	29	1.23348e-21	9.66667
SVEN_5980	Polyketide beta-ketoacyl synthase	7375	2934	5	9	6260	37599	22	40	1.5096e-06	4.44444
SVEN_5981	Polyketide chain length factor	17511	1225	5	7	18426	94922	25	46	3.70171e-16	6.57143
SVEN_5982	acyl carrier protein	3628	885	5	8	2409	20928	23	43	1.66544e-09	5.375
SVEN_5983	acetoacetyl-CoA reductase	14407	2015	6	10	13760	98430	38	70	1.51139e-21	7
SVEN_5984	bifunctional cyclase or dehydrase	15188	5133	6	10	10873	76136	25	46	4.14072e-07	4.6
SVEN_5986	hypothetical protein	6260	689	3	5	5823	47618	21	39	1.13483e-21	7.8
SVEN_5987	2-polyprenyl-6-methoxyphenol hydroxylase and related FAD-dependent oxidoreductases	22448	5044	5	8	31021	77115	18	33	1.13049e-05	4.125
SVEN_6077	acetyl-coenzyme A synthetase	58204	48228	18	31	63706	416454	77	142	1.41321e-05	4.58065
SVEN_6078	acetoacetyl-CoA synthetase or Long-chain-fatty-acid--CoA ligase	37629	31934	12	21	35446	352009	65	120	2.88355e-10	5.71429
SVEN_6086	Catalase	14481	21549	6	12	21948	426506	83	153	2.16182e-85	12.75
SVEN_6087	2-hydroxy-3-oxopropionate reductase	13218	15824	8	15	13302	210206	65	121	5.59469e-27	8.06667
SVEN_6088	Hydroxypyruvate isomerase	8407	4578	4	7	9837	88128	31	58	1.08429e-26	8.28571
SVEN_6091	Uricase	4911	6110	5	10	7735	281715	149	275	0	27.5
SVEN_6092	Transthyretin protein precursor	5897	7595	9	17	5149	207508	147	272	7.12621e-151	16
SVEN_6093	putative uricase	16718	20345	11	20	17225	1039352	309	571	0	28.55
SVEN_6094	putative permease	3648	5111	1	3	5179	144585	28	53	8.75528e-158	17.6667
SVEN_6095	Chlorohydrolase or deaminase family protein	41833	26103	14	24	38156	347393	75	138	1.01737e-10	5.75
SVEN_6096	putative permease	3584	4073	1	2	5287	67781	13	25	1.35477e-37	12.5
SVEN_6102	Malate synthase	146965	136632	50	87	132080	1118565	208	385	0.000207264	4.42529
SVEN_6110	Allantoinase	7322	11959	3	7	11047	138301	30	55	7.21323e-29	7.85714
SVEN_6111	Allantoicase	10278	13696	5	10	14622	260747	66	123	3.76675e-70	12.3
SVEN_6179	hypothetical protein	80173	76313	34	59	21817	7079	6	10	0.000528254	0.169492
SVEN_6197	hypothetical protein	1963	2385	4	8	11518	13613	26	49	1.80281e-12	6.125
SVEN_6198	Radical SAM	9083	11090	5	8	34327	55360	21	39	9.09316e-08	4.875
SVEN_6199	Phenylacetic acid degradation protein paaA	13545	15077	11	19	63337	80767	54	100	5.90812e-10	5.26316
SVEN_6211	major facilitator superfamily MFS_1 transporter	19081	21613	8	15	285559	227192	106	194	6.03398e-85	12.9333
SVEN_6212	hypothetical protein	27370	34899	13	24	272801	295578	123	226	1.54472e-33	9.41667
SVEN_6213	putative cytochrome P450 hydroxylase	32731	41818	16	30	427274	452408	194	354	5.71381e-60	11.8
SVEN_6214	Thioesterase	24675	30149	19	34	476832	455737	325	593	1.80755e-148	17.4412
SVEN_6215	hypothetical protein	39934	45312	23	40	677879	636784	346	631	2.0817e-111	15.775
SVEN_6216	amino acid adenylation domain	40153	32467	12	20	598601	406226	157	285	6.25596e-88	14.25
SVEN_6217	hypothetical protein	45347	46298	38	67	1075200	2846758	1575	2892	0	43.1642
SVEN_6218	hypothetical protein	61630	56779	26	45	1807243	3211642	1042	1909	0	42.4222
SVEN_6219	MbtH protein	12567	13353	35	62	313652	665926	1290	2366	0	38.1613
SVEN_6220	NADH oxidase	24107	27806	23	40	386790	980584	582	1069	0	26.725
SVEN_6223	hypothetical protein	6816	3246	1	2	115457	8666	14	26	1.85414e-78	13
SVEN_6224	hypothetical protein	2321	3252	8	14	53444	4286	83	150	2.51337e-46	10.7143
SVEN_6225	regulatory protein, ArsR	5076	3172	7	11	30273	13005	33	61	1.54096e-09	5.54545
SVEN_6226	hypothetical protein	501	134	0	0	59690	4364	18	33	0	#DIV/0!
SVEN_6227	NADH-FMN oxidoreductase	2058	1984	2	3	619757	26466	341	615	0	205
SVEN_6228	Na+ or H+ antiporter	7610	7892	3	5	2528156	111361	565	1018	0	203.6
SVEN_6229	Tryptophan halogenase PrnA	15164	14636	5	9	5536497	332150	1050	1891	0	210.111
SVEN_6230	Signal transduction response regulator or Disease resistance domain-containing protein or Tetratricopeptide repeat-containing protein	150	376	0	0	341032	20508	134	242	0	#DIV/0!
SVEN_6236	acyl carrier protein	236	689	0	1	990883	37754	1094	1970	0	1970
SVEN_6237	3-oxoacyl-[acyl-carrier-protein] synthase, KASII	3204	5935	1	3	5135105	174760	1130	2034	0	678
SVEN_6238	hydrolase	977	1411	0	1	1244268	46630	445	802	0	802
SVEN_6239	hypothetical protein	1291	3194	1	2	2394360	82522	712	1282	0	641
SVEN_6240	hypothetical protein	1134	3274	1	1	1951433	51474	497	894	0	894
SVEN_6241	hypothetical protein	967	229	0	1	613565	17970	423	762	0	762
SVEN_6242	(3R)-hydroxymyristoyl-[acyl carrier protein] dehydratase	626	679	0	1	735937	19592	380	684	0	684
SVEN_6243	3-oxoacyl-[acyl-carrier protein] reductase	793	1500	0	1	827204	27219	317	571	0	571
SVEN_6244	isomerase	785	1378	0	1	855926	18427	341	614	0	614
SVEN_6245	hypothetical protein	1246	2633	0	1	1120753	21090	285	514	0	514
SVEN_6246	Indole-3-glycerol phosphate synthase	1012	716	0	0	546968	13138	167	301	0	#DIV/0!
SVEN_6247	Anthranilate phosphoribosyltransferase	8720	10670	5	9	2146396	60970	575	1036	0	115.111
SVEN_6248	Transcriptional regulator, GntR family domain or Aspartate aminotransferase	1054	229	0	0	195581	4811	40	72	0	#DIV/0!
SVEN_6249	Anthranilate synthase, amidotransferase component	1401	1831	1	2	696242	7478	308	555	0	277.5
SVEN_6250	Anthranilate synthase, aminase component	2941	3396	1	2	2451942	25542	451	812	0	406
SVEN_6251	2-keto-3-deoxy-D-arabino-heptulosonate-7-phosphate synthase II	3614	7237	2	3	2951702	37102	585	1053	0	351
SVEN_6252	thioesterase	0	1375	0	0	326125	6939	129	233	0	#DIV/0!
SVEN_6253	aspartate racemase	257	606	0	0	410716	10849	165	297	0	#DIV/0!
SVEN_6255	hypothetical protein	6202	6590	3	6	2489745	76526	766	1379	0	229.833
SVEN_6256	hypothetical protein	2104	2364	0	1	2321412	65165	475	855	0	855
SVEN_6257	Diaminopimelate decarboxylase	2397	2557	1	1	1789454	50437	393	708	0	708
SVEN_6258	hypothetical protein	150	689	0	1	298035	9190	309	556	0	556
SVEN_6259	hypothetical protein	797	98	0	0	944374	22716	307	553	0	#DIV/0!
SVEN_6260	hypothetical protein	269	502	0	0	351310	6425	136	246	0	#DIV/0!
SVEN_6261	acyl-CoA dehydrogenase	516	1702	0	0	617748	12144	148	267	0	#DIV/0!
SVEN_6262	Ornithine cyclodeaminase	76	1598	0	0	588732	15120	159	287	0	#DIV/0!
SVEN_6263	Ornithine cyclodeaminase	433	1062	0	0	596789	13679	152	274	0	#DIV/0!
SVEN_6264	CDA peptide synthetase I	7329	16893	0	0	10159234	110081	190	342	0	#DIV/0!
SVEN_6265	ABC transporter transmembrane protein	1060	1457	0	1	897329	5819	303	545	0	545
SVEN_6266	putative cytochrome P450 hydroxylase	451	704	0	0	568474	4574	116	209	0	#DIV/0!
SVEN_6267	MbtH protein	475	1393	2	4	333583	8293	433	780	0	195
SVEN_6268	ABC transport system ATP-binding protein	1491	2790	1	2	951751	19385	281	507	0	253.5
SVEN_6440	putative nucleotide sugar-1-phosphate transferase	18846	22532	15	28	16888	190092	75	140	1.51573e-09	5
SVEN_6441	Glycerol dehydrogenase	18079	22400	10	19	20253	163396	46	86	1.07427e-07	4.52632
SVEN_6456	hypothetical protein	5696	9907	27	50	43787	36651	141	257	3.58731e-11	5.14
SVEN_6458	putative peptidase	1736	4367	1	3	12685	216306	62	115	0	38.3333
SVEN_6469	hypothetical protein	14270	17432	35	62	86316	40082	138	250	8.99653e-06	4.03226
SVEN_6480	hypothetical protein	27101	2260	4	7	125388	2544	16	30	4.22622e-07	4.28571
SVEN_6534	hypothetical protein	15826	39447	13	25	4922	4000	2	4	5.58301e-05	0.16
SVEN_6587	secreted protein	4768	756	1	1	13596	95805	18	34	2.90408e-213	34
SVEN_6658	Xylose isomerase	29978	12394	11	18	29785	150546	41	77	1.80257e-06	4.27778
SVEN_6670	Membrane protease family protein BA0301	73083	19604	23	37	181617	188836	81	148	0.000165474	4
SVEN_6778	hypothetical protein	2092	13674	5	11	767	61899	24	44	4.10033e-06	4
SVEN_6783	probable oxidoreductase	10071	51146	10	21	15233	371928	74	137	3.64033e-14	6.52381
SVEN_6836	Succinate dehydrogenase flavoprotein subunit	36454	45193	11	20	25761	415283	61	113	1.90024e-09	5.65
SVEN_6837	Succinate dehydrogenase iron-sulfur protein	13324	16461	11	19	8298	143686	54	101	3.11304e-10	5.31579
SVEN_6838	Tyrosinase cofactor precursor	2660	2324	3	6	7434	119345	87	162	0	27
SVEN_6839	Tyrosinase	8798	8483	6	10	34867	446883	157	290	0	29
SVEN_6892	Possible sugar kinase	4381	5454	2	5	7620	52586	16	30	6.8279e-15	6
SVEN_6981	Nickel ABC transporter, periplasmic nickel-binding protein nikA2	31143	31046	11	19	60870	218587	46	86	2.32951e-06	4.52632
SVEN_6982	Dipeptide transport system permease protein DppB	3772	6456	2	5	9873	41205	13	25	1.9638e-09	5
SVEN_7002	hypothetical protein	94411	91703	36	63	26876	10070	6	12	0.0040531	0.190476
SVEN_7007	hypothetical protein	18326	37655	32	61	2108	3257	3	5	3.43909e-21	0.0819672
SVEN_7085	putative ABC transporter permease protein	99092	208538	63	118	14932	28093	9	16	3.60835e-06	0.135593
SVEN_7110	cAMP-binding proteins	1185625	2146883	637	1179	356536	28320	75	136	0.00438745	0.115352
SVEN_7112	methyltransferase	1210780	2668380	1145	2162	338699	61888	123	223	0.000661294	0.103145
SVEN_7206	hypothetical protein	23677	15426	29	49	4329	1933	4	7	8.0391e-06	0.142857
SVEN_7207	hypothetical protein	9132	9546	26	47	2430	678	4	7	1.20579e-06	0.148936
SVEN_7208	hypothetical protein	5266	9087	18	33	1379	233	2	3	1.50966e-22	0.0909091
SVEN_7209	hypothetical protein	137193	215074	21	40	31222	25640	3	6	0.000701639	0.15
SVEN_7210	hypothetical protein	16786	15374	18	31	3284	3141	3	6	0.00160816	0.193548
SVEN_7259	Fatty acid desaturase	8843	1635	3	4	75726	2941	19	35	6.76718e-25	8.75
SVEN_7260	hypothetical protein	7893	3659	6	10	31233	37819	34	63	3.39807e-15	6.3
SVEN_7277	Peptidoglycan N-acetylglucosamine deacetylase	3915	3641	2	4	5630	72534	26	49	2.23683e-45	12.25
SVEN_7279	hypothetical protein	29209	32433	47	82	9983	1667	8	15	0.000597126	0.182927
SVEN_7324	Phage tail length tape-measure protein	660	1629	0	1	68052	311089	113	208	0	208
SVEN_7325	hypothetical protein	60017	20860	41	65	387030	371597	338	616	1.12968e-34	9.47692
SVEN_7337	Catalase or Peroxidase	210708	308015	64	116	804293	1919544	334	613	2.95005e-05	5.28448
