# Supplementary material for: Silencing cryptic specialized metabolism in Streptomyces by the nucleoid-associated protein Lsr2
Source: eLife. 2019 Jun 19;8:e47691. doi: 10.7554/eLife.47691 (PMC6584129; doi:10.7554/eLife.47691)
Supplement: Supplementary file 2. [file elife-47691-supp2.xlsx]

## Sheet: Sheet1
Supplementary File 2. Transcript levels of known global antibiotic regulatory genes
Name	Sven #	Product	Normalized Counts T3_WT Replicate 1	Normalized Counts T3_WT Replicate 2	RPKM T3_WT	Expression T3_WT	Normalized Counts T3_lsr2 Replicate 1	Normalized Counts T3_lsr2 Replicate 2	RPKM T3_lsr2	Expression T3_lsr2	pValue T3_WT vs T3_lsr2	qValue T3_WT vs T3_lsr2	Fold change (lsr2/WT)	Reference
sIHF	SVEN_1080	integration host factor	2948052	3748016	5792	10333	3611793	1007434	3939	7128	0.371027	1	0.689829	(1, 2)
bldD	SVEN_1089	DNA-binding protein	628039	626608	719	1252	377991	365775	407	742	0.35179	1	0.592652	3
relA	SVEN_1113	GTP pyrophosphokinase , (p)ppGpp synthetase I	549104	571112	126	220	251334	525230	83	152	0.372802	1	0.690909	(4, 5)
mtrB	SVEN_2755	Sensor histidine kinase mtrB	290807	462010	101	185	217489	658539	117	215	0.497634	1	1.16216	6
mtrA	SVEN_2756	DNA-binding response regulator mtrA	337289	668340	397	741	241587	712462	383	703	0.413987	1	0.948718	6
draR	SVEN_2799	putative two-component system sensor kinase	20035	23157	9	16	31449	46039	16	30	0.0641364	0.403865	1.875	7
draK	SVEN_2800	putative two-component system response regulator	122932	152258	107	191	103108	110639	81	149	0.504215	1	0.780105	7
afsR	SVEN_3095	hypothetical protein	101014	138657	19	35	95017	84844	14	26	0.656654	1	0.742857	8
afsS	SVEN_3096	hypothetical protein	52015	47480	124	215	59510	42873	121	221	0.634289	1	1.02791	8
crp	SVEN_3341	cAMP-binding protein	371760	241337	272	454	289732	290443	235	429	0.3976	1	0.944934	9
atrA	SVEN_3872	Transcriptional regulator, TetR family	167547	203414	128	227	303024	296435	201	367	0.3439	1	1.61674	10
glnR	SVEN_3917	Transcriptional regulatory protein glnR	151423	210927	121	218	145783	192863	111	203	0.577989	1	0.931193	11
phoR	SVEN_3963	Phosphate regulon sensor protein PhoR (SphS)	1362298	1139744	595	1017	1001428	282162	288	521	0.335127	1	0.512291	Reviewed in (12)
phoP	SVEN_3964	Phosphate regulon transcriptional regulatory protein PhoB	823231	750709	670	1155	625782	221517	343	622	0.339373	1	0.538528	Reviewed in (12)
afsQ2	SVEN_4573	sensor kinase protein	105037	102128	39	67	101977	91119	34	63	0.935772	1	0.940299	(13, 14)
afsQ1	SVEN_4574	putative two-component system response regulator	99461	85871	78	134	72530	71315	57	104	0.976376	1	0.776119	(13, 14)
abrC3	SVEN_4305	putative two-component system response regulator	60290	67118	49	87	76883	39993	43	79	0.922529	1	0.908046	15
abrC1	SVEN_4306	putative two-component system sensor kinase	14688	10106	5	9	81670	14097	20	37	1.31301e-06	1.88529e-05	4.11111	16
abrC2	SVEN_4307	putative two-component system sensor kinase	52734	42546	23	39	96263	34680	30	54	0.234164	0.91541	1.38462	16
dasR	SVEN_4896	Predicted transcriptional regulator of N-Acetylglucosamine utilization, GntR family	39436	37331	29	50	35234	37686	26	47	0.536881	1	0.94	17
absC	SVEN_5052	Transcriptional regulator, MarR family	333446	239168	356	600	234295	98578	192	348	0.334146	1	0.58	18
ndgR	SVEN_5243	Transcriptional regulator, IclR family	57228	147903	74	143	34469	50328	32	59	0.206302	0.863908	0.412587	19
rnc/absB	SVEN_5265	Ribonuclease III	570742	909503	498	910	313844	862361	393	723	0.399211	1	0.794505	(20, 21)
cutR	SVEN_5536	two-component regulator CutR	59804	28455	41	66	64742	83619	61	111	0.124269	0.645029	1.68182	22
cutS	SVEN_5537	two-component sensor	75745	45912	29	49	68489	91086	35	64	0.315871	1	1.30612	22
rok7B7	SVEN_5817	N-acetylmannosamine kinase	95819	136387	52	95	115949	230833	77	142	0.218179	0.881767	1.49474	23
absA1	not present													(24, 25)
absA2	not present													(24, 25)
abrA1	not present													26
abrA2	not present													26
cprB	not present													27
References
1	Yang YH, et al. (2012) A novel function of Streptomyces integration host factor (sIHF) in the control of antibiotic production and sporulation in Streptomyces coelicolor. Antonie van Leeuwenhoek 101(3):479–492.
2	Swiercz JP, Nanji T, Gloyd M, Guarné A, Elliot MA (2013) A novel nucleoid-associated protein specific to the actinobacteria. Nucleic Acids Res 41(7):4171–4184.
3	Elliot M, Damji F, Passantino R, Chater K, Leskiw B (1998) The bldD gene of Streptomyces coelicolor A3(2): A regulatory gene involved in morphogenesis and antibiotic production. J Bacteriol 180(6):1549–1555.
4	Chakraburtty R, White J, Takano E, Bibb M (1996) Cloning, characterization and disruption of a (p)ppGpp synthetase gene (relA) of Streptomyces coelicolor A3(2). Mol Microbiol 19(2):357–368.
5	Gomez-Escribano JP, Martin JF, Hesketh A, Bibb MJ, Liras P (2008) Streptomyces clavuligerus relA-null mutants overproduce clavulanic acid and cephamycin C: Negative regulation of secondary metabolism by (p)ppGpp. Microbiology 154(3):744–755.
6	Som N, et al. (2017) The MtrAB two component system controls antibiotic production in Streptomyces coelicolor A3(2). Microbiology 3(2):1–5.
7	Yu Z, et al. (2012) Differential regulation of antibiotic biosynthesis by DraR-K, a novel two-component system in Streptomyces coelicolor. Mol Microbiol 85(3):535–556.
8	Lee PC, Umeyama T, Horinouchi S (2002) afsS is a target of AfsR, a transcriptional factor with ATPase activity that globally controls secondary metabolism in Streptomyces coelicolor A3(2). Mol Microbiol 43(6):1413–1430.
9	Gao C, Hindra, Mulder D, Yin C, Elliot MA (2012) Crp is a global regulator of antibiotic production in Streptomyces. mBio 3(6):pii: e00407-12.
10	Uguru GC, et al. (2005) Transcriptional activation of the pathway-specific regulator of the actinorhodin biosynthetic genes in Streptomyces coelicolor. Mol Microbiol 58(1):131–150.
11	He JM, et al. (2016) Direct involvement of the master nitrogen metabolism regulator GlnR in antibiotic biosynthesis in Streptomyces. J Biol Chem 291(51):26443–26454.
12	Martín JF, Rodríguez-García A, Liras P (2017) The master regulator PhoP coordinates phosphate and nitrogen metabolism, respiration, cell differentiation and antibiotic biosynthesis: comparison in Streptomyces coelicolor and Streptomyces avermitilis. J Antibiot 70(5):534–541.
13	Wang R, et al. (2013) Identification of two-component system AfsQ1/Q2 regulon and its cross-regulation with GlnR in Streptomyces coelicolor. Mol Microbiol 87(1):30–48.
14	Daniel-Ivad M, et al. (2017) An engineered allele of afsQ1 facilitates the discovery and investigation of cryptic natural products. ACS Chem Biol 12(3):628–634.
15	Rico S, et al. (2014) Deciphering the regulon of Streptomyces coelicolor AbrC3, a positive response regulator of antibiotic production. Appl Environ Microbiol 80(8):2417–2428.
16	Rodriguez H, et al. (2015) The two kinases, AbrC1 and AbrC2, of the atypical two-component system AbrC are needed to regulate antibiotic production and differentiation in Streptomyces coelicolor. Front Microbiol 6(MAY). doi:10.3389/fmicb.2015.00450.
17	Rigali S, et al. (2008) Feast or famine: the global regulator DasR links nutrient stress to antibiotic production by Streptomyces. EMBO Rep 9(7):670–675.
18	Hesketh A, Kock H, Mootien S, Bibb M (2009) The role of absC, a novel regulatory gene for secondary metabolism, in zinc-dependent antibiotic production in Streptomyces coelicolor A3(2). Mol Microbiol 74(6):1427–1444.
19	Yang YH, et al. (2009) NdgR, an IclR-like regulator involved in amino-acid-dependent growth, quorum sensing, and antibiotic production in Streptomyces coelicolor. Appl Microbiol Biotechnol 82(3):501–511.
20	Adamidis T, Champness W (1992) Genetic analysis of absB, a Streptomyces coelicolor locus involved in global antibiotic regulation. J Bacteriol 174(14):4622–4628.
21	Huang J, et al. (2005) Cross-regulation among disparate antibiotic biosynthetic pathways of Streptomyces coelicolor. Mol Microbiol 58(5):1276–1287.
22	Chang HM, Chen MY, Shieh YT, Bibb MJ, Chen CW (1996) The cutRS signal transduction system of Streptomyces lividans represses the biosynthesis of the polyketide antibiotic actinorhodin. Mol Microbiol 21(5):1075–1085.
23	Światek MA, et al. (2013) The ROK Family regulator rok7B7 pleiotropically affects xylose utilization, carbon catabolite repression, and antibiotic production in Streptomyces coelicolor. J Bacteriol 195(6):1236–1248.
24	Anderson TB, Brian P, Champness WC (2001) Genetic and transcriptional analysis of absA, an antibiotic gene cluster-linked two-component system that regulates multiple antibiotics in Streptomyces coelicolor. Mol Microbiol 39(3):553–566.
25	McKenzie NL, Nodwell JR (2007) Phosphorylated AbsA2 negatively regulates antibiotic production in Streptomyces coelicolor through interactions with pathway-specific regulatory gene promoters. J Bacteriol 189(14):5284–5292.
26	Rico S, et al. (2014) Regulation of the AbrA1/A2 two-component system in streptomyces coelicolor and the potential of its deletion strain as a heterologous host for antibiotic production. PLoS One 9(10). doi:10.1371/journal.pone.0109844.
27	Onaka H, Nakagawa T, Horinouchi S (1998) Involvement of two A-factor receptor homologues in Streptomyces coelicolor A3(2) in the regulation of secondary metabolism and morphogenesis. Mol Microbiol 28(4):743–753.
