# Supplementary material for: Silencing cryptic specialized metabolism in Streptomyces by the nucleoid-associated protein Lsr2
Source: eLife. 2019 Jun 19;8:e47691. doi: 10.7554/eLife.47691 (PMC6584129; doi:10.7554/eLife.47691)
Supplement: Supplementary file 3. [file elife-47691-supp3.xlsx]

## Sheet: Sheet1
Supplementary File 3. ChIP-seq identified Lsr2-FLAG-bound sequences
Blue text: binding sites within the left (sven_0001-0993) and right (sven_5519-7455) 'arm' regions
Black text: binding sites within the core region (sven_0994-5518)
*DS: downstream; US: upstream: IN: within the indicated coding sequence
#: Red shading: binding sites that are correlated with transcriptional changes
&: Yellow shading: binding sites that are entirely intergenic
Sven# start*#	Sven# end*#	Encompass a promoter region?&	Start	End	Size (bp)	Conc_lsr2 (-ve control)	Conc_FLAG	Fold difference	p-value	FDR (q-value)	%GC
DS 0009	IN 0009	NO	3811	4024	213	5.71863	7.59925	-1.88062	1.42103e-06	8.14566e-06	-0.6168
US 0215	IN 0215	YES (0215)	228117	228485	368	6.96226	8.74447	-1.78221	0.000394779	0.00123462	-0.6721
IN 0253	IN 0255	YES (0254/0255)	268339	269459	1120	9.61184	10.8549	-1.24308	0.00114506	0.00307992	-0.6557
US 0256	IN 0256	YES (0256)	269662	269930	268	6.61122	7.92008	-1.30886	0.00106274	0.00288064	-0.58
IN 460	IN 0462	YES (0461)	501613	502566	953	9.36789	11.036	-1.66812	1.54528e-05	7.04784e-05	-0.6415
US 0502	IN 0502	YES (0502)	553907	555205	1298	9.09219	11.3242	-2.23196	2.27474e-05	9.90127e-05	-0.6097
IN 0506	US 0506	YES (0506)	561309	561861	552	6.8404	9.25241	-2.41201	3.69371e-09	3.49072e-08	-0.5949
IN 0557	US 0557	YES (0557)	639557	639945	388	6.51708	8.58711	-2.07003	2.97292e-07	1.98637e-06	-0.5989
US 0579	US 0579	YES (0579)	668467	668683	216	5.94369	7.57643	-1.63274	7.5823e-05	0.000290286	-0.6083
US 0642	US 0642	? (not expressed)	745665	745862	197	3.06977	6.53349	-3.46372	2.55989e-07	1.74372e-06	-0.6818
US 0681	US 0681	YES (0681)	795707	795990	283	5.37725	7.92954	-2.55228	1.29319e-06	7.49476e-06	-0.6796
IN 0720	US 0720	YES (0720)	834220	834406	186	5.82712	7.23483	-1.40771	0.000367894	0.00116946	-0.631
IN 0811	IN 0812	YES (0811/0812)	937672	938524	852	6.88148	10.1533	-3.27183	6.20292e-16	1.22771e-14	-0.619
IN 0904	IN 0905	YES (0904)	1033614	1034217	603	7.02338	8.87633	-1.85295	9.94861e-07	5.96348e-06	-0.649
IN 0926	IN 0926	NO	1056825	1057355	530	7.16248	8.95329	-1.79081	3.96839e-05	0.000162343	-0.6214
IN 0959	IN 0960	YES (0959/0960)	1086779	1087295	516	8.12888	9.29135	-1.16247	0.00193832	0.00476183	-0.6518
IN 0972	IN 0975	YES (0972/73/74)	1099957	1105211	5254	11.5605	13.7419	-2.18136	5.2138e-08	4.05132e-07	-0.6299
IN 1239	IN 1240	NO	1392775	1393355	580	8.10032	9.35037	-1.25005	0.00124538	0.00330483	-0.6541
IN 1248	IN 1249	YES (1248)	1403295	1403996	701	6.66242	8.97313	-2.31071	1.24529e-08	1.13592e-07	-0.6695
IN 1269	US 1269	NO	1430985	1431309	324	5.57494	8.05381	-2.47887	3.86858e-08	3.12165e-07	-0.6708
IN 1270	IN 1271	YES (1270)	1431554	1431811	257	5.98334	7.64936	-1.66602	3.57036e-05	0.000148036	-0.6357
IN 1308	IN 1309	YES (1309)	1468417	1468656	239	5.91924	7.4796	-1.56036	0.000114962	0.000420193	-0.6541
IN 1311	IN 1314	NO	1470904	1473932	3028	8.71688	14.7492	-6.03233	3.87893e-24	2.39353e-22	-0.6787
IN 1373	IN 1374	YES (1373/74)	1541024	1541771	747	8.32207	9.6611	-1.33904	0.000878613	0.00244302	-0.6617
US 1376	IN 1376	YES (1375/76)	1542727	1543303	576	7.74211	9.18258	-1.44047	0.000428131	0.00130936	-0.6551
DS 1427	IN 1429	YES (1427/28/29)	1598428	1601960	3532	10.6054	15.2521	-4.64666	9.75768e-26	9.30528e-24	-0.632
US 1426	US 1426	NO	1597846	1598187	341	7.86312	10.8207	-2.95759	4.6006e-12	5.8854e-11	-0.6871
US 1440	IN 1440	YES (1440)	1610392	1610752	360	6.79901	8.36335	-1.56433	3.17772e-05	0.000132806	-0.6703
IN 1700	IN 1701	NO	1898671	1899015	344	6.25658	8.10978	-1.8532	4.90662e-06	2.51075e-05	-0.6811
IN 1779	IN 1780	YES (1779)	1985447	1985770	323	6.99163	8.21515	-1.22353	0.00123962	0.0033004	-0.6698
US 1798	IN 1799	YES (1798)	2004997	2005287	290	6.99428	8.52615	-1.53188	0.000212684	0.000724367	-0.622
IN 1902	IN 1903	YES (1902/03)	2121849	2122220	371	6.25521	7.75096	-1.49574	0.00132802	0.00347406	-0.6882
IN 1908	IN 1910	YES (1908/09)	2126942	2130213	3271	10.0764	17.4299	-7.35347	4.26612e-39	1.49172e-36	-0.5852
IN 1927	IN 1927	NO	2142779	2143138	359	6.23196	7.47982	-1.24787	0.00130279	0.00343375	-0.6973
IN 1937	IN 1938	YES (1937)	2153298	2153740	442	6.93129	8.08589	-1.15461	0.00236057	0.00562781	-0.6908
IN 1986	IN 1987	NO	2198627	2198811	184	5.93262	7.50111	-1.5685	5.27883e-05	0.000208962	-0.6432
US 2165	IN 2165	NO	2335740	2336074	334	6.23576	8.21511	-1.97934	8.77898e-07	5.37095e-06	-0.6776
IN 2225	IN 2226	YES (2225/26)	2394507	2394817	310	6.24408	7.75754	-1.51347	0.000149103	0.000532002	-0.6367
US 2260	IN 2260	YES (2259/60)	2439261	2439514	253	-0.556198	7.92727	-8.48347	4.68366e-35	9.82632e-33	-0.7244
IN 2279	IN 2280	NO	2460118	2460334	216	5.57653	7.88472	-2.30819	9.01291e-08	6.75325e-07	-0.6728
IN 2285	IN 2286	YES (2285)	2465794	2466723	929	8.58928	10.3653	-1.77606	2.83275e-06	1.54769e-05	-0.6677
IN 2295	IN 2296	YES (2295/96)	2479314	2479679	365	6.86836	8.46771	-1.59935	3.06326e-05	0.000128535	-0.6503
IN 2345	IN 2346	NO	2533670	2533930	260	6.50107	7.71844	-1.21737	0.00189485	0.00467694	-0.6207
IN 2375	IN 2376	NO	2568875	2569247	372	6.62235	8.58278	-1.96042	1.27528e-06	7.43204e-06	-0.6703
IN 2463	IN 2467	YES (2463/64)	2679997	2683325	3328	10.8841	16.1184	-5.2343	4.28392e-24	2.49657e-22	-0.6224
IN 2468	DS 2468	NO	2683503	2684101	598	7.06639	8.48847	-1.42208	0.000225886	0.000765129	-0.641
IN 2473	IN 2473	NO	2690704	2691208	504	6.01005	8.40244	-2.39238	1.80213e-08	1.57536e-07	-0.703
IN 2489	IN 2492	YES (2491/92)	2704185	2707308	3123	9.88209	15.7329	-5.85084	9.67784e-24	5.34318e-22	-0.6168
IN 2517	IN 2518	YES (2517)	2731038	2731437	399	7.82189	9.50219	-1.6803	2.87984e-05	0.000121813	-0.6225
US 2574	IN 2576	YES (2575)	2803508	2804258	750	7.23861	8.98951	-1.7509	7.36022e-06	3.62482e-05	-0.6671
IN 2605	IN 2606	NO	2842533	2842926	393	6.90317	8.37748	-1.47431	0.00018761	0.000647379	-0.6498
IN 2630	IN 2631	NO	2870488	2870813	325	5.9602	8.81316	-2.85296	2.42929e-11	2.80036e-10	-0.7025
IN 2658	IN 2659	NO	2894461	2895258	797	7.97826	9.44333	-1.46507	0.000108124	0.00039658	-0.6428
US 2670	IN 2671	YES (2670)	2906133	2906466	333	6.91112	8.34978	-1.43866	0.000196462	0.000675701	-0.6557
US 2680	IN 2681	YES (2680/81)	2915511	2915774	263	7.02845	8.19734	-1.1689	0.00288989	0.00676672	-0.6515
IN 2685	IN 2686	NO	2921001	2921297	296	4.87566	8.05116	-3.1755	2.09588e-07	1.48552e-06	-0.6566
IN 2762	IN 2763	YES (2762)	3020621	3027498	6877	9.7039	15.2602	-5.55633	4.64078e-28	6.95453e-26	-0.5928
IN 2763	IN 2764	YES (2763/64)	3027577	3027920	343	1.49706	6.04719	-4.55013	3.9396e-07	2.5829e-06	-0.7122
IN 2792	IN 2793	YES (2792/93)	3064614	3064886	272	6.15691	7.70467	-1.54776	0.000137559	0.000494176	-0.6337
IN 2831	US 2832	YES (2831/32)	3106599	3106849	250	6.30218	7.74984	-1.44766	0.000533831	0.00159088	-0.6335
IN 2876	IN 2877	NO	3138389	3138746	357	5.87531	7.31781	-1.44249	0.000556107	0.00163864	-0.6676
IN 2885	US 2886	NO	3143270	3143836	566	6.70101	7.93243	-1.23142	0.00187356	0.00463529	-0.7125
IN 2916	IN 2918	NO	3175701	3177327	1626	10.2309	12.4324	-2.20159	1.20423e-07	8.65233e-07	-0.6614
IN 2918	IN 2919	NO	3187457	3187729	272	5.97411	7.81105	-1.83695	3.09063e-06	1.67117e-05	-0.6264
IN 2931	IN 2932	YES (2931/32)	3202765	3203056	291	5.50266	7.78653	-2.28387	2.3874e-07	1.64165e-06	-0.6952
IN 2944	IN 2945	YES (tRNA/2945)	3218048	3218556	508	7.20294	8.93383	-1.73088	4.20763e-06	2.18505e-05	-0.6602
IN 2949	IN 2950	NO	3223062	3223471	409	5.60713	8.24346	-2.63633	1.09984e-09	1.09879e-08	-0.6415
IN 2974	DS 2974	NO	3254956	3255542	586	6.18564	8.46781	-2.28218	2.63002e-07	1.77993e-06	-0.678
DS2975	DS 2975	NO	3255707	3256117	410	5.00795	7.93064	-2.92269	6.87416e-10	7.1396e-09	-0.674
DS 2975	IN 2975	NO	3256471	3256952	481	7.15319	8.54154	-1.38834	0.000316491	0.00102154	-0.6432
IN 2983	IN 2984	NO	3263605	3264032	427	6.50385	8.32121	-1.81735	8.46967e-06	4.09433e-05	-0.6122
IN 3020	IN 3021	YES (3020)	3301101	3301743	642	5.15217	11.1637	-6.01158	7.60781e-29	1.3301e-26	-0.6408
IN 3021	IN 3021	NO	3301889	3302066	177	5.92149	7.25783	-1.33634	0.000807501	0.00228937	-0.7079
IN 3027	IN 3028	YES (3027/28)	3311409	3311836	427	6.95093	9.78665	-2.83571	2.51197e-12	3.42215e-11	-0.6309
IN 3067	US 3070	YES (3067/68/70)	3361423	3363078	1655	8.19685	10.9934	-2.79657	3.70583e-12	4.84787e-11	-0.6455
IN 3088	IN 3089		3384758	3385263	505	7.21851	9.24198	-2.02347	9.54753e-08	7.10309e-07	-0.6363
3116	3117	? (not expressed)	3417898	3418204	306	6.3792	7.56679	-1.18759	0.00225241	0.00540681	-0.658
IN 3144	IN 3145	YES (3144)	3443726	3444472	746	7.55866	8.94521	-1.38655	0.000295724	0.000972458	-0.6573
IN 3171	IN 3172	YES (3171/72)	3465647	3466104	457	7.76015	9.12956	-1.36941	0.000359915	0.00115107	-0.6441
IN 3184	IN 3185	YES (3185)	3481007	3481549	542	6.15012	8.02118	-1.87106	6.19404e-05	0.000239762	-0.6445
IN 3188	IN 3192	YES (3190)	3485600	3487742	2142	9.08959	10.2303	-1.14073	0.00350954	0.00807347	-0.686
IN 3193	US 3194	YES (3194)	3489303	3491368	2065	8.01631	12.3359	-4.31956	1.96829e-19	5.89924e-18	-0.6558
US 3194	IN 3196	YES (3195)	3495665	3502812	7147	10.711	15.1107	-4.39969	2.78992e-19	7.90981e-18	-0.5957
IN 3196	IN 3197	YES (3196/97)	3503639	3504162	523	6.7524	8.33774	-1.58534	4.33947e-05	0.000175081	-0.6775
IN 3200	IN 3201	YES (3200)	3506655	3507150	495	1.71449	7.4524	-5.73792	1.75407e-12	2.42108e-11	-0.7258
IN 3221	IN 3222	YES (3221/22)	3530460	3531139	679	7.4476	9.345	-1.8974	8.14778e-07	5.02766e-06	-0.647
IN 3224	IN 3228	NO	3537553	3539712	2159	10.6682	15.5467	-4.87857	3.47086e-22	1.58302e-20	-0.6843
IN 3244	IN 3244	NO	3555316	3555718	402	5.65119	8.23688	-2.58569	3.39667e-09	3.23919e-08	-0.6675
IN 3264	IN 3265	NO	3575693	3576067	374	7.14562	8.40368	-1.25807	0.00153719	0.00393136	-0.696
IN 3269	IN 3270	NO	3582022	3582419	397	6.85447	8.72223	-1.86776	2.78893e-06	1.53172e-05	-0.6332
IN 3296	US 3297	YES (3297)	3608289	3608635	346	7.0694	8.53964	-1.47024	0.000179105	0.000626269	-0.608
IN 3297	IN 3297	NO	3608752	3609189	437	6.91803	8.6114	-1.69336	1.65571e-05	7.5188e-05	-0.6347
IN 3331	IN 3332	YES (3331/32)	3648703	3649121	418	6.40177	9.98942	-3.58765	1.10923e-15	2.04136e-14	-0.6611
IN 3333	IN 3333	NO	3651616	3651906	290	5.98366	7.49053	-1.50687	0.000172031	0.000603547	-0.6667
IN 3338	IN 3339	YES (3338)	3658310	3658616	306	6.53757	7.82027	-1.2827	0.000826547	0.00233077	-0.6515
IN 3375	IN 3376	YES (3375/76)	3693934	3694362	428	6.94991	8.12464	-1.17473	0.00176499	0.00440826	-0.662
IN 3385	IN 3386	YES (3385/86)	3700183	3700856	673	6.73228	10.131	-3.39868	6.30922e-15	1.06748e-13	-0.6676
IN 3424	IN 3425	NO	3741175	3741622	447	7.02066	8.37295	-1.35228	0.000500407	0.00149979	-0.6853
IN 3427	IN 3428	YES (3427/28)	3745156	3745857	701	7.44913	8.84055	-1.39143	0.000231659	0.00077888	-0.6866
IN 3462	IN 3465	NO	3776867	3778468	1601	10.4141	13.8993	-3.48528	4.92431e-15	8.46821e-14	-0.6554
IN 3493	IN 3494	NO	3805201	3805602	401	5.75363	8.36195	-2.60832	3.74576e-08	3.04597e-07	-0.6692
IN 3494	IN 3495	YES (3494/95)	3806152	3806470	318	4.14679	7.36977	-3.22298	0.000535738	0.00159204	-0.6772
IN 3559	IN 3561	NO	3868562	3870353	1791	8.17775	12.0323	-3.85458	1.39697e-17	3.35174e-16	-0.6266
US 3563	IN 3563	NO	3872352	3872692	340	7.49909	8.59893	-1.09985	0.00438957	0.00996679	-0.6774
IN 3568	US 3570	YES (3568/69)	3878625	3881097	2472	9.5134	10.7111	-1.19771	0.00168758	0.00424526	-0.6781
US 3592	IN 3592	YES (3591/92)	3903961	3904314	353	7.47658	8.59148	-1.11491	0.0033157	0.00767808	-0.6469
IN 3639	IN 3641	YES (3639/40)	3953177	3954353	1176	8.42746	9.68095	-1.2535	0.000862802	0.00240712	-0.6585
IN 3721	IN 3722	NO	4042004	4042430	426	5.24449	9.7553	-4.51081	1.7671e-07	1.26101e-06	-0.6253
IN 3724	IN 3725	YES (3724/25)	4045726	4046206	480	6.77569	8.11697	-1.34128	0.000411197	0.00126936	-0.6694
IN 3734	US 3735	YES (3734/75)	4055781	4057272	1491	8.63884	11.4124	-2.77351	3.0127e-11	3.43513e-10	-0.6783
DS 3746	DS 3746	NO	4069905	4070366	461	6.95559	8.94639	-1.9908	7.78341e-07	4.86e-06	-0.6429
IN 3766	IN 3767	YES (3767)	4093105	4093420	315	6.54318	7.99181	-1.44863	0.000276754	0.00091294	-0.6266
IN 3771	IN 3772	YES (3772)	4096877	4097180	303	6.78705	8.52091	-1.73386	0.000129555	0.000468631	-0.671
IN 3775	IN 3776	NO	4102738	4103048	310	6.49839	7.8601	-1.36171	0.000681174	0.00195768	-0.6881
US 3786	IN 3787	NO	4112836	4113097	261	6.62363	7.82112	-1.1975	0.00166412	0.00420642	-0.6031
IN 3796	3797	NO	4120721	4121223	502	-0.556198	10.1124	-10.6686	9.72156e-55	1.01979e-51	-0.6799
IN 3816	IN 3816	NO	4138109	4138605	496	6.5044	9.52986	-3.02546	8.67739e-13	1.23008e-11	-0.5976
IN 3832	IN 3834	YES (3832/33)	4157548	4158763	1215	9.5829	11.5945	-2.0116	2.0365e-06	1.13632e-05	-0.6562
IN 3863	IN 3863	NO	4195121	4195533	412	7.20393	9.15071	-1.94677	2.39223e-07	1.64165e-06	-0.6198
IN 3873	DS 3873	NO	4213657	4213936	279	7.11243	8.31202	-1.19959	0.00198752	0.00485993	-0.6535
IN 3875	IN 3878	YES (3876)	4216910	4224486	7576	11.9544	15.9882	-4.0338	7.0533e-12	8.91436e-11	-0.6022
IN 3906	IN 3907	NO	4252898	4253175	277	5.16734	6.87298	-1.70564	4.16469e-05	0.000168678	-0.7122
IN 3914	IN 3915	NO	4260839	4261273	434	6.87604	9.77456	-2.89852	1.5366e-12	2.14919e-11	-0.6735
IN 3925	IN 3926	YES (3925/26)	4269953	4270260	307	-0.556198	6.9185	-7.4747	8.06716e-26	8.46245e-24	-0.685
IN 3941	IN 3942	YES (3941/42)	4284965	4285229	264	5.44546	8.12431	-2.67885	7.47694e-11	8.43367e-10	-0.6603
IN 3950	US 3950	YES (3950)	4291861	4292081	220	5.39681	7.57957	-2.18277	1.09927e-06	6.47826e-06	-0.6244
IN 3973	IN 3974	YES (3973)	4315323	4315703	380	5.97734	8.01582	-2.03847	2.39439e-07	1.64165e-06	-0.693
IN 3979	IN 3982	? (not expressed)	4320175	4321876	1701	8.55735	10.7857	-2.22832	9.63824e-08	7.12008e-07	-0.671
IN 3989	IN 3990	? (not expressed)	4329403	4330047	644	7.25859	8.67619	-1.4176	0.000127608	0.000463186	-0.6962
IN 3995	IN 3996	YES (tRNA)	4332694	4333316	622	7.10977	8.29936	-1.18959	0.00152784	0.0039186	-0.6597
US 4004	IN 4012	YES (4005/10/11/12)	4339786	4346314	6528	10.8328	16.8642	-6.03134	6.39448e-25	4.79129e-23	-0.6312
IN 4014	IN 4014	NO	4348296	4348663	367	6.7878	8.03702	-1.24921	0.00096818	0.00265175	-0.6441
IN 4044	IN 4045	NO	4381535	4381765	230	3.97439	7.34859	-3.3742	1.33485e-08	1.19681e-07	-0.684
IN 4047	IN 4050	YES (4047/49/50)	4384353	4385535	1182	8.51632	10.7212	-2.20484	2.1284e-07	1.49845e-06	-0.6577
IN 4069	IN 4070	YES (4069)	4410339	4410903	564	6.49077	9.14363	-2.65285	8.25279e-11	9.20976e-10	-0.6531
IN 4116	IN 4117	YES (4116)	4456631	4457029	398	5.02255	8.62721	-3.60466	1.09911e-06	6.47826e-06	-0.6291
IN 4149	IN 4151	YES (4150/51)	4493271	4494031	760	7.66471	9.06764	-1.40292	0.00085304	0.00238624	-0.6531
IN 4199	IN 4199	NO	4545110	4545504	394	6.13812	8.66592	-2.5278	7.36796e-10	7.50388e-09	-0.676
IN 4257	IN 4258	YES (4258)	4608631	4609147	516	7.15453	8.58167	-1.42715	0.000404809	0.00125635	-0.7331
US 4264	US 4265	YES (4264)	4615812	4616183	371	5.31424	8.35336	-3.03912	0.000462057	0.00139682	-0.5968
US 4327	IN 4332	YES (tRNA/4329)	4684610	4688050	3440	9.82248	13.6118	-3.78937	1.26423e-20	4.42058e-19	-0.6876
IN 4358	IN 4359	NO	4717380	4717975	595	7.21124	8.42069	-1.20945	0.00154031	0.00393136	-0.6476
IN 4413	IN 4414	NO	4755805	4756190	385	6.8351	8.46977	-1.63466	3.97732e-05	0.000162343	-0.6788
US 4416	IN 4417	YES (4416/17)	4759518	4759836	318	4.52023	7.85083	-3.33061	8.86914e-15	1.45371e-13	-0.7022
IN 4494	IN 4495	YES (4494/95)	4850467	4850885	418	6.86756	8.54509	-1.67753	2.53446e-05	0.000108443	-0.6683
IN 4522	IN 4523	YES (4523)	4877638	4878067	429	7.78817	9.30575	-1.51757	0.000100709	0.000371987	-0.6465
IN 4568	IN 4569	? (not expressed)	4923861	4924486	625	5.96717	9.99689	-4.02972	6.24767e-06	3.15087e-05	-0.6485
4629	4630	YES (4629/30)	4986037	4986453	416	6.91154	8.78447	-1.87293	3.04772e-06	1.65651e-05	-0.6739
IN 4632	DS 4632	NO	4987548	4987796	248	6.5306	8.38385	-1.85325	3.69303e-06	1.94673e-05	-0.6225
IN 4634	IN 4635	YES (4634/35)	4990682	4990871	189	5.60519	7.4392	-1.83401	2.46029e-05	0.000106182	-0.5579
US 4651	IN 4651	YES (4651)	5007373	5007660	287	6.63189	7.95601	-1.32412	0.000604955	0.00175789	-0.6632
DS 4730	US 4730	YES (4730)	5088201	5089512	1311	8.37064	11.6973	-3.3267	2.36131e-16	4.95403e-15	-0.5907
US 4759	US 4759	YES (4759)	5122380	5122800	420	7.27796	8.65701	-1.37904	0.000313151	0.00102017	-0.5796
US 4820	IN 4820	YES (4820)	5183344	5183573	229	3.72538	7.24452	-3.51914	0.000131018	0.000472297	-0.6478
IN 4846	IN 4847	YES (4846/47)	5219223	5219563	340	6.83045	8.18177	-1.35132	0.00172393	0.00432633	-0.6393
IN 4847	IN 4848	YES (4848)	5220049	5220392	343	6.56356	8.21266	-1.6491	5.68381e-05	0.000221648	-0.6569
IN 4926	IN 4930	YES (4927/28	5301542	5305476	3934	10.1698	16.4551	-6.28536	3.0493e-21	1.12241e-19	-0.585
US 4950	IN 4951	YES (4950/51)	5323278	5323936	658	7.25015	8.91481	-1.66465	1.51178e-05	6.92514e-05	-0.6267
IN 5005	IN 5006	YES (5006)	5389264	5389494	230	6.37937	7.62293	-1.24355	0.00129915	0.00343276	-0.6018
IN 5024	IN 5025	NO	5409329	5409534	205	5.46691	6.96227	-1.49536	0.000481837	0.00144827	-0.6748
IN 5034	IN 5035	YES (5035)	5418562	5418897	335	6.09138	8.38013	-2.28875	1.46286e-08	1.30046e-07	-0.6369
IN 5046	IN 5046	NO	5430081	5430560	479	7.4891	9.42421	-1.93511	1.74205e-06	9.82476e-06	-0.6396
IN 5071	IN 5072	YES (5072)	5457361	5458377	1016	7.51321	9.9802	-2.46699	7.35434e-10	7.50388e-09	-0.6686
IN 5091	IN 5092	YES (5092)	5479667	5480419	752	9.21266	11.0533	-1.84068	5.90898e-07	3.73405e-06	-0.6706
IN 5106	IN 5107	YES (5106/07)	5503824	5504475	651	4.65413	12.7027	-8.04858	3.3075e-12	4.39186e-11	-0.661
US 5117	IN 5117	YES (5117)	5524359	5524692	333	5.65073	8.88238	-3.23165	3.09371e-07	2.05399e-06	-0.6018
IN 5127	IN 5128	NO	5534846	5535078	232	4.51579	7.05958	-2.54379	8.9956e-05	0.000341898	-0.618
IN 5129	IN 5131	YES (5130)	5538188	5538832	644	6.59841	11.7669	-5.16851	2.32117e-26	2.70545e-24	-0.6465
IN 5132	IN 5133	YES (5132/33)	5539455	5540025	570	5.94869	11.2248	-5.27607	2.14398e-19	6.24732e-18	-0.6673
US 5188	IN 5188	YES (5188)	5606784	5607035	251	6.5968	7.78029	-1.18349	0.00236832	0.00563349	-0.6191
IN 5233	IN 5235	YES (5333)	5660572	5660949	377	6.44248	8.65322	-2.21075	3.99448e-08	3.19863e-07	-0.627
IN 5240	IN 5241	NO	5668016	5668201	185	6.0495	7.31722	-1.26772	0.00110424	0.00297776	-0.672
IN 5243	IN 5244	YES (5243/44)	5671915	5672182	267	6.59364	7.84555	-1.25191	0.00138553	0.00359758	-0.6195
IN 5249	IN 5249	NO	5675692	5676032	340	-0.556198	9.09226	-9.64846	1.39524e-46	7.31804e-44	-0.7185
IN 5390	IN 5395	YES (5391/92)	5835671	5842559	6888	11.1141	14.6752	-3.56114	1.40849e-15	2.54742e-14	-0.6559
IN 5446	IN 5447	YES (5447)	5906899	5907195	296	5.26201	8.25195	-2.98995	1.98264e-08	1.70475e-07	-0.6532
IN 5448	IN 5449	YES (5449)	5908125	5908462	337	3.83046	8.79649	-4.96603	2.02385e-11	2.38254e-10	-0.6686
IN 5456	IN 5457	YES (5456/57)	5917842	5918102	260	5.61593	7.73526	-2.11933	2.33875e-06	1.29807e-05	-0.6666
IN 5497	IN 5498	YES (5498)	5970236	5970466	230	4.38278	7.371	-2.98822	3.49123e-06	1.86852e-05	-0.5455
IN 5514	IN 5515	YES (5515)	5993720	5994287	567	5.85161	10.9794	-5.12777	3.27946e-25	2.8668e-23	-0.6901
IN 5515	IN 5517	YES (5516/5517)	5994569	5995641	1072	8.6331	12.6167	-3.9836	4.86223e-18	1.27512e-16	-0.7195
IN 5532	IN 5533	YES (5532/33)	6015426	6015994	568	7.39209	8.82764	-1.43555	0.00020325	0.000694492	-0.71
US 5535	US 5536	YES (5535/36)	6018244	6018495	251	6.5862	8.11268	-1.52649	9.50958e-05	0.000353743	-0.6984
IN 5537	IN 5538	YES (5538)	6020388	6020924	536	7.78651	9.39392	-1.60742	3.19701e-05	0.000133082	-0.6313
IN 5552	DS 5552	NO	6035535	6035886	351	6.04648	7.58368	-1.5372	0.000227732	0.000768138	-0.6335
IN 5586	DS 5586	NO	6076949	6077360	411	6.0831	7.81502	-1.73193	0.000964738	0.00264924	-0.6116
IN 5635	IN 5636	NO	6122231	6122521	290	3.90497	7.78343	-3.87846	3.7776e-05	0.0001554	-0.6736
US 5664	IN 5664	YES (5664)	6147915	6148363	448	7.1262	8.28772	-1.16152	0.00212603	0.0051625	-0.6547
US 5726	IN 5726	YES (5726)	6211653	6211984	331	5.85765	8.14061	-2.28296	1.72006e-06	9.75321e-06	-0.5843
IN 5734	IN 5734	NO	6227249	6228148	899	6.57132	9.3233	-2.75198	2.28225e-08	1.91526e-07	-0.5767
IN 5763	IN 5764	YES (5763)	6261834	6262519	685	6.4511	10.8036	-4.35252	8.12136e-12	1.00227e-10	-0.6108
IN 5768	IN 5769	NO	6267586	6267886	300	6.10793	7.9898	-1.88187	6.30857e-05	0.000243297	-0.6312
IN 5769	IN 5770	YES (5769/70)	6268189	6268483	294	6.77104	8.18552	-1.41449	0.000411423	0.00126936	-0.6067
IN 5815	IN 5815	NO	6329757	6329983	226	6.33025	7.80037	-1.47012	0.000393038	0.00123442	-0.5991
IN 5817	US 5818	YES (5818)	6332738	6332915	177	5.64256	7.19431	-1.55175	9.80744e-05	0.000363534	-0.5787
IN 5853	US 5854	YES (5854)	6379624	6379863	239	4.97034	7.88982	-2.91948	1.04468e-05	4.95866e-05	-0.5708
IN 5963	IN 5964	YES (5964)	6494808	6495191	383	5.65078	9.77208	-4.1213	6.82075e-10	7.1396e-09	-0.6667
IN 5968	IN 5969	YES (5968/69)	6499226	6499641	415	7.33833	8.57254	-1.23421	0.000962934	0.00264924	-0.649
IN 5972	IN 5973	YES (5972/73)	6502767	6503466	699	7.44672	9.37897	-1.93225	5.65855e-07	3.6194e-06	-0.5928
US 5974	US 5974	YES (5974)	6504430	6504593	163	4.69419	7.03408	-2.33989	1.67156e-05	7.55803e-05	-0.5793
IN 5975	IN 5976	YES (5976)	6506299	6506560	261	5.09799	7.88939	-2.7914	5.75045e-07	3.65589e-06	-0.6336
US 5979	IN 5979	YES (5979)	6508430	6509542	1112	8.25356	13.1915	-4.93794	8.67536e-16	1.65463e-14	-0.7017
IN 6199	US 6200	YES (6199/6200)	6750514	6751205	691	6.01485	9.80415	-3.7893	2.71194e-14	4.18356e-13	-0.5968
IN 6216	IN 6217	YES (6216/17)	6773353	6774414	1061	7.64244	12.4523	-4.80986	7.43106e-18	1.90127e-16	-0.6432
IN 6219	IN 6220	NO	6776068	6776346	278	6.3785	8.26103	-1.88252	1.26418e-06	7.40851e-06	-0.6272
US 6224	US 6225	YES (6224/25)	6781689	6781908	219	4.43219	7.57703	-3.14484	2.07113e-08	1.76636e-07	-0.5863
US 6230	US 6230	YES (6230)	6787170	6787484	314	4.78562	7.8304	-3.04477	1.28794e-08	1.1647e-07	-0.5841
IN 6247	IN 6248	YES (6247/48)	6803082	6803308	226	5.05088	7.89989	-2.84901	4.57632e-10	4.84905e-09	-0.6344
US 6250	IN 6251	YES (6250/51)	6807011	6807181	170	2.42961	7.2407	-4.81109	1.63615e-13	2.41736e-12	-0.6316
US 6458	US 6458	YES (6458)	7043130	7043483	353	6.10241	8.49633	-2.39392	9.92411e-09	9.21273e-08	-0.6187
IN 6731	IN 6733	YES (6731/32)	7366707	7367155	448	4.345	8.44397	-4.09897	4.89213e-07	3.18748e-06	-0.6013
IN 6735	IN 6736	YES (6735/36)	7371767	7372152	385	6.20774	9.51762	-3.30988	3.53831e-15	6.18614e-14	-0.614
IN 6893	DS 6893	NO	7540052	7540270	218	3.81736	7.38233	-3.56497	1.52996e-10	1.6894e-09	-0.589
US 6905	US 6905	YES (6905)	7556153	7556454	301	5.27452	7.95591	-2.68139	1.09001e-07	7.94042e-07	-0.5596
IN 7109	IN 7110	YES (7109/10)	7796539	7797057	518	7.43572	9.4043	-1.96858	0.0003147	0.00102102	-0.6436
US 7234	IN 7235	YES (7234)	7959827	7960380	553	6.28927	10.1942	-3.90491	1.314e-11	1.56635e-10	-0.657
7237	7238	YES (7237/38)	7962687	7963019	332	5.79095	8.67941	-2.88846	4.40493e-10	4.71507e-09	-0.6786
IN 7324	IN 7325	YES (7324/25)	8053085	8054338	1253	5.75483	12.8256	-7.07079	2.39493e-08	1.99388e-07	-0.6946
IN 7427	IN 7428	YES (7427/28)	8203374	8203684	310	5.20197	8.3156	-3.11363	2.04412e-11	2.38254e-10	-0.6206
IN 7440	US 7442	YES (7440/42)	8215488	8216521	1033	8.48341	11.2647	-2.78133	3.0742e-09	2.95857e-08	-0.6441
IN 7447	IN 7449	YES (7448)	8220349	8221440	1091	8.18412	9.75113	-1.56701	4.14821e-05	0.000168662	-0.608
IN 7449	IN 7450	NO	8221748	8222298	550	7.06751	8.5934	-1.52589	9.45086e-05	0.00035281	-0.6424
IN 7454	US 7454	NO	8224409	8224727	318	6.43805	8.12508	-1.68703	1.17186e-05	5.51248e-05	-0.6583
