# Supplementary material for: Silencing cryptic specialized metabolism in Streptomyces by the nucleoid-associated protein Lsr2
Source: eLife. 2019 Jun 19;8:e47691. doi: 10.7554/eLife.47691 (PMC6584129; doi:10.7554/eLife.47691)
Supplement: Supplementary file 4. — (A) Number of core binding sites and AT-rich 20 nt stretches within Lsr2 binding sequences. (B) Start and end positions within the chromosome, for AT-rich 'core' sequences (5 of 6 A/T residues). (C) Position and sequence of AT-rich 20 nt stretches. (D) Number of AT-rich core and 20-nt stretches in random 500 bp and 1000 bp sequences [file elife-47691-supp4.xlsx]

## Sheet: Lsr2 bound sites
Supplementary File 4a. Number of core binding sites and AT-rich 20 nt stretches within Lsr2 binding sequences
		Lsr2 binding site
Sven# start	Sven# end	Chromosome start	Chromosome end	# of 'core' binding sites	# of 20 nt AT-rich stretches
9		3811	4024	1	4
215		228117	228485	3	2
253	255	268339	269459	10	24
256		269662	269930	4	13
460	462	501613	502566	15	21
502		553907	555205	20	51
506		561309	561861	14	20
557		639557	639945	9	15
579	Intergenic	668467	668683	3	7
642	Intergenic	745665	745862	2	2
681	Intergenic	795707	795990	3	8
720		834220	834406	5	1
811	812	937672	938524	18	33
904	905	1033614	1034217	4	16
926		1056825	1057355	5	9
959	960	1086779	1087295	7	11
972	975	1099957	1105211	44	136
1239	1240	1392775	1393355	3	11
1248	1249	1403295	1403996	5	10
1269		1430985	1431309	1	8
1270	1271	1431554	1431811	4	4
1308	1309	1468417	1468656	2	3
1311	1314	1470904	1473932	13	41
1373	1374	1541024	1541771	2	17
1376		1542727	1543303	3	8
1427	1429	1598428	1601960	41	103
1427	Intergenic	1597846	1598187	2	3
1440		1610392	1610752	3	10
1700	1701	1898671	1899015	3	3
1779	1780	1985447	1985770	1	3
1799		2004997	2005287	3	5
1902	1903	2121849	2122220	2	3
1908	1910	2126942	2130213	59	120
1927		2142779	2143138	0	3
1937	1938	2153298	2153740	4	6
1986	1987	2198627	2198811	6	4
2165		2335740	2336074	5	11
2225	2226	2394507	2394817	5	2
2260		2439261	2439514	2	1
2279	2280	2460118	2460334	3	3
2285	2286	2465794	2466723	10	20
2295	2296	2479314	2479679	7	9
2345	2346	2533670	2533930	2	4
2375	2376	2568875	2569247	4	8
2463	2467	2679997	2683325	35	95
2468		2683503	2684101	2	11
2473		2690704	2691208	5	7
2489	2492	2704185	2707308	40	90
2517	2518	2731038	2731437	6	8
2576		2803508	2804258	6	9
2605	2606	2842533	2842926	3	5
2630	2631	2870488	2870813	4	3
2658	2659	2894461	2895258	5	13
2671		2906133	2906466	4	3
2681		2915511	2915774	4	4
2685	2686	2921001	2921297	4	2
2762	2763	3020621	3027498	124	285
2763	2764	3027577	3027920	0	2
2792	2793	3064614	3064886	3	7
2831		3106599	3106849	1	7
2876	2877	3138389	3138746	1	7
2885		3143270	3143836	0	6
2916	2918	3175701	3177327	10	30
2918	2919	3187457	3187729	5	6
2931	2932	3202765	3203056	4	8
2944	2945	3218048	3218556	3	9
2949	2950	3223062	3223471	4	12
2974		3254956	3255542	2	7
2975	Intergenic	3255707	3256117	4	5
2975		3256471	3256952	3	8
2983	2984	3263605	3264032	4	13
3020	3021	3301101	3301743	7	12
3021		3301889	3302066	0	0
3027	3028	3311409	3311836	6	10
3067		3361423	3363078	15	39
3088	3089	3384758	3385263	9	13
3116	3117	3417898	3418204	3	9
3144	3145	3443726	3444472	3	18
3171	3172	3465647	3466104	6	9
3184	3185	3481007	3481549	3	16
3188	3192	3485600	3487742	9	27
3193		3489303	3491368	17	40
3196		3495665	3502812	113	291
3196	3197	3503639	3504162	1	9
3200	3201	3506655	3507150	3	3
3221	3222	3530460	3531139	6	12
3224	3228	3537553	3539712	8	31
3244		3555316	3555718	1	14
3264	3265	3575693	3576067	3	4
3269	3270	3582022	3582419	6	2
3296		3608289	3608635	4	9
3297		3608752	3609189	2	15
3331	3332	3648703	3649121	7	10
3333		3651616	3651906	1	6
3338	3339	3658310	3658616	1	4
3375	3376	3693934	3694362	0	6
3385	3386	3700183	3700856	3	7
3424	3425	3741175	3741622	2	5
3427	3428	3745156	3745857	4	8
3462	3465	3776867	3778468	15	37
3493	3494	3805201	3805602	3	10
3494	3495	3806152	3806470	2	7
3559	3561	3868562	3870353	22	50
3563		3872352	3872692	3	3
3568		3878625	3881097	1	44
3592		3903961	3904314	2	7
3639	3641	3953177	3954353	6	15
3721	3722	4042004	4042430	11	10
3724	3725	4045726	4046206	4	6
3734	3735	4055781	4057272	7	18
3746		4069905	4070366	4	6
3766	3767	4093105	4093420	3	5
3771	3772	4096877	4097180	2	3
3775	3776	4102738	4103048	2	7
3787		4112836	4113097	3	10
3796	3797	4120721	4121223	6	10
3816		4138109	4138605	8	19
3832	3834	4157548	4158763	9	31
3863		4195121	4195533	8	8
3873		4213657	4213936	1	8
3875	3878	4216910	4224486	119	280
3906	3907	4252898	4253175	2	4
3914	3915	4260839	4261273	3	6
3925	3926	4269953	4270260	6	5
3941	3942	4284965	4285229	3	4
3950		4291861	4292081	4	6
3973	3974	4315323	4315703	2	5
3979	3982	4320175	4321876	5	16
3989	3990	4329403	4330047	0	3
3995	3996	4332694	4333316	3	10
4012		4339786	4346314	57	174
4014		4348296	4348663	1	6
4044	4045	4381535	4381765	2	4
4047	4050	4384353	4385535	12	29
4069	4070	4410339	4410903	8	15
4116	4117	4456631	4457029	5	14
4149	4151	4493271	4494031	5	19
4199		4545110	4545504	4	5
4257	4258	4608631	4609147	1	6
4265	Intergenic	4615812	4616183	8	16
4332		4684610	4688050	17	58
4358	4359	4717380	4717975	0	24
4413	4414	4755805	4756190	4	6
4417		4759518	4759836	1	6
4494	4495	4850467	4850885	4	8
4522	4523	4877638	4878067	5	7
4568	4569	4923861	4924486	5	16
4629	4630	4986037	4986453	6	12
4632		4987548	4987796	3	6
4634	4635	4990682	4990871	5	5
4651		5007373	5007660	1	7
4730	4731 Intergenic	5088201	5089512	16	57
4759	Intergenic	5122380	5122800	6	13
4820		5183344	5183573	2	10
4846	4847	5219223	5219563	3	13
4847	4848	5220049	5220392	0	16
4926	4930	5301542	5305476	60	158
4951		5323278	5323936	8	18
5005	5006	5389264	5389494	2	7
5024	5025	5409329	5409534	4	6
5034	5035	5418562	5418897	5	6
5046		5430081	5430560	5	16
5071	5072	5457361	5458377	8	19
5091	5092	5479667	5480419	11	12
5106	5107	5503824	5504475	11	12
5117		5524359	5524692	7	8
5127	5128	5534846	5535078	3	11
5129	5131	5538188	5538832	5	13
5132	5133	5539455	5540025	4	13
5188		5606784	5607035	5	9
5233	5235	5660572	5660949	5	8
5240	5241	5668016	5668201	2	4
5243	5244	5671915	5672182	2	5
5249		5675692	5676032	3	4
5390	5395	5835671	5842559	52	127
5446	5447	5906899	5907195	5	5
5448	5449	5908125	5908462	1	7
5456	5457	5917842	5918102	1	4
5497	5498	5970236	5970466	8	9
5514	5515	5993720	5994287	1	2
5515	5517	5994569	5995641	3	8
5532	5533	6015426	6015994	2	3
5536	Intergenic	6018244	6018495	2	2
5537	5538	6020388	6020924	3	12
5552		6035535	6035886	3	8
5586		6076949	6077360	5	11
5635	5636	6122231	6122521	3	6
5664		6147915	6148363	2	12
5726		6211653	6211984	9	19
5734		6227249	6228148	18	42
5763	5764	6261834	6262519	10	18
5768	5769	6267586	6267886	4	5
5769	5770	6268189	6268483	5	9
5815		6329757	6329983	5	6
5817		6332738	6332915	2	8
5853		6379624	6379863	6	8
5963	5964	6494808	6495191	3	3
5968	5969	6499226	6499641	5	9
5972	5973	6502767	6503466	15	25
5974	Intergenic	6504430	6504593	2	6
5975	5976	6506299	6506560	3	13
5979		6508430	6509542	7	13
6199		6750514	6751205	11	35
6216	6217	6773353	6774414	12	34
6219	6220	6776068	6776346	4	8
6225	Intergenic	6781689	6781908	7	11
6230	Intergenic	6787170	6787484	5	9
6247	6248	6803082	6803308	1	8
6251		6807011	6807181	0	5
6458	Intergenic	7043130	7043483	6	13
6731	6733	7366707	7367155	4	27
6735	6736	7371767	7372152	7	8
6893		7540052	7540270	7	7
6906	Intergenic	7556153	7556454	7	10
7109	7110	7796539	7797057	1	17
7235		7959827	7960380	7	13
7237	7238	7962687	7963019	3	1
7324	7325	8053085	8054338	15	19
7427	7428	8203374	8203684	5	6
7440		8215488	8216521	9	29
7447	7449	8220349	8221440	13	31
7449	7450	8221748	8222298	4	13
7454		8224409	8224727	2	7

## Sheet: Core AT-rich sequences
Supplementary File 4b. Start and end positions within the chromosome, for AT-rich 'core' sequences (5 of 6 A/T residues)
Chromosome start	Chromosome end	Sequence
496	502	ATAGTT
620	626	AAATCA
663	669	ACTAAA
694	700	TAAATA
711	717	AAAATA
734	740	AATCAA
750	756	TCAAAT
752	758	AAATCA
771	777	AGAATT
773	779	AATTCA
791	797	AAAAAT
849	855	AAACAA
1017	1023	TAAATG
1090	1096	TCTAAT
1092	1098	TAATCT
1175	1181	TCTTTT
1177	1183	TTTTCA
1912	1918	AAATAC
1928	1934	AAGAAA
1931	1937	AAAGTT
2170	2176	ATCAAA
2282	2288	AGATTT
2284	2290	ATTTAT
2348	2354	TATGTT
2876	2882	AACAAA
3042	3048	TGATTT
3044	3050	ATTTTC
3308	3314	AACAAA
3785	3791	AAAAAC
3877	3883	TTCAAT
3880	3886	AATTTG
4369	4375	AAACAT
4506	4512	ATTTTG
8014	8020	ATCAAA
8560	8566	ATTATC
8866	8872	ATCAAA
8869	8875	AAAATG
8887	8893	ATGTAT
9374	9380	AAAGAT
10500	10506	TTTCTT
11086	11092	TGATAT
11818	11824	TTTTTG
11964	11970	AGAAAA
11966	11972	AAAAAC
12543	12549	AAATCA
12838	12844	TTTGTA
12918	12924	TCTTAA
12920	12926	TTAACT
12984	12990	AATGAT
13145	13151	AAGTAT
13304	13310	TAAGTT
13705	13711	TTTGAT
14140	14146	AATATA
14494	14500	ATTGTT
14498	14504	TTTTTC
14513	14519	TTTTTC
15838	15844	AAGTTA
17212	17218	TTTGTT
17967	17973	TGAAAT
18644	18650	TAATGA
18784	18790	TTTTTC
20463	20469	TCTTTT
20971	20977	TTAAAG
21030	21036	TACTTA
23530	23536	AAAGAT
23543	23549	AAGTAA
28158	28164	TACTTT
28371	28377	TTGTTT
28663	28669	ATTTCT
30426	30432	TAATCA
30946	30952	AAAATC
32020	32026	TTTCAT
32740	32746	AAGAAA
33339	33345	AATGTA
38214	38220	ATGTAT
42513	42519	TAAATG
43967	43973	TAAAAC
43974	43980	TTTTAT
43994	44000	ACAAAA
43996	44002	AAAAGT
45648	45654	TAGTTT
45659	45665	AGTTTT
46641	46647	TTCATT
46644	46650	ATTGAA
46714	46720	TACATT
46827	46833	TATGAA
46899	46905	TTTGAT
48471	48477	TTTGAT
57542	57548	TCTTAT
57618	57624	AGTTTT
57620	57626	TTTTCT
60341	60347	TTGAAT
60344	60350	AATAAG
60369	60375	TTGATT
66478	66484	AATTTG
66855	66861	TTTGAT
67676	67682	ATGTTT
68499	68505	ATACAT
72218	72224	TTTGAA
77135	77141	TCAATA
77137	77143	AATAGT
77149	77155	ACTTAA
77151	77157	TTAAAG
77301	77307	TTCAAA
77304	77310	AAAGAT
77346	77352	AAAACA
78537	78543	ATACAT
78576	78582	ACAAAA
78578	78584	AAAACT
78591	78597	ATTGAT
78612	78618	ATACAT
84855	84861	TTTTTC
84939	84945	TTATCT
86256	86262	TCAATT
86621	86627	AATAAA
86698	86704	TTTCTT
87076	87082	AACTTT
89266	89272	TGAAAA
89268	89274	AAAATC
91736	91742	TGTAAT
91984	91990	AATGAT
92545	92551	TTTCTT
97038	97044	TATGAA
97846	97852	AACTTA
97849	97855	TTACAA
97859	97865	TTTCTA
99131	99137	ATCATT
99134	99140	ATTACT
99148	99154	AGAAAT
99150	99156	AAATGA
100683	100689	TCATTT
100685	100691	ATTTCT
100697	100703	AAAGTA
100701	100707	TAATGA
107773	107779	ATATTA
109676	109682	AGTATA
113449	113455	TTTTCA
114158	114164	TTCTTT
116533	116539	ATGTTT
116734	116740	AATGAA
116738	116744	AACTTT
119152	119158	ATTTCT
119989	119995	ATTCAT
122866	122872	AAGTTA
128392	128398	ATTTCT
132018	132024	TTGTAT
132284	132290	TGAAAT
133132	133138	AACTAA
133135	133141	TAAATC
135486	135492	ATATGT
140233	140239	ATTGTT
140970	140976	ACATAT
140972	140978	ATATGA
141813	141819	ATTTCT
142898	142904	TGAAAA
142933	142939	TGAAAA
144212	144218	AAACAT
147644	147650	ACAAAT
148432	148438	ATTCAT
149995	150001	ATTTTC
153472	153478	ATTTTC
153811	153817	AAGATT
153826	153832	TGAAAA
153828	153834	AAAACA
154615	154621	AAGAAT
156948	156954	ATGATT
157618	157624	AAAATA
157727	157733	AATATC
157782	157788	AAGTAT
157785	157791	TATCAA
158250	158256	TTTCAT
158389	158395	TAAAAG
158404	158410	AAACAA
158474	158480	TTGTTT
159376	159382	TATAGA
159398	159404	ATTATG
162902	162908	AAGTAA
162905	162911	TAATAG
169521	169527	TTCTTT
169844	169850	AATCTA
169848	169854	TAGATT
169851	169857	ATTTCT
169870	169876	AATCTA
171817	171823	TAATTT
171846	171852	ACATAT
174793	174799	TGATAT
176392	176398	ATCAAA
179001	179007	AGTTTT
181475	181481	TTGTTA
184592	184598	ATTTCA
185292	185298	AAACAT
186030	186036	ATTCTT
186566	186572	ATTTAT
186583	186589	AACTAT
186586	186592	TATTGT
189349	189355	AATCAT
190895	190901	TTATCT
190902	190908	TTGATA
190905	190911	ATAATC
193289	193295	TGAAAA
194012	194018	AATGAT
196322	196328	TTTTCA
197152	197158	ACATTT
197154	197160	ATTTTG
197772	197778	TTTCTA
204384	204390	TACTAT
211203	211209	AACTAT
214487	214493	TATTGA
215444	215450	TCATTT
217655	217661	TAATGT
219234	219240	ATGAAT
220369	220375	ACAAAT
220371	220377	AAATGA
220382	220388	TAAAAC
221252	221258	ATCTTT
223518	223524	AATATC
228269	228275	ATAAAA
228287	228293	AGATAT
228299	228305	TAAATA
230957	230963	ATCATT
231405	231411	ATGATT
231434	231440	AAATGT
233715	233721	TTATAG
235090	235096	TAACTT
239007	239013	AGAATT
239009	239015	AATTGT
239025	239031	TAGATA
239028	239034	ATAATT
239047	239053	AATTGA
240673	240679	TTCAAA
240681	240687	TCAAAT
240692	240698	ATTTTC
240749	240755	TTATAA
240759	240765	TCATTT
240761	240767	ATTTTG
240770	240776	TGATTT
240772	240778	ATTTCT
245872	245878	TAATTC
246729	246735	TATTTC
248578	248584	ATCAAT
248604	248610	AGAAAA
252035	252041	ATCTAT
252055	252061	ATTGAT
259734	259740	AATCTA
261446	261452	AAACTT
263089	263095	TACTTA
264453	264459	ATCAAA
264477	264483	ATCAAA
265395	265401	TAGTTT
265465	265471	TTTGAA
265503	265509	AAAAGT
265554	265560	ATCAAA
268679	268685	ATGTAT
268984	268990	TTTTAC
268994	269000	ACATTT
268996	269002	ATTTAC
269048	269054	AATTCT
269082	269088	ACATAA
269084	269090	ATAAAG
269093	269099	AGATAA
269095	269101	ATAAGA
269105	269111	AATGAA
269120	269126	ATATTC
269200	269206	TGATAT
269305	269311	TATCTA
269706	269712	AATTGA
269732	269738	TAAGTT
269866	269872	AATTCT
269895	269901	ATCATT
273052	273058	AGAAAT
273054	273060	AAATAC
274068	274074	AATTCT
274083	274089	AAATGT
274972	274978	TGATTA
274974	274980	ATTATC
277548	277554	ATAATC
277566	277572	ACATAT
280391	280397	TGAATT
280804	280810	ACAATT
281288	281294	TGTTTA
281290	281296	TTTACT
284457	284463	TTCATA
284465	284471	ACTATT
284580	284586	TTCTAT
284583	284589	TATGTT
291041	291047	TCATTA
291043	291049	ATTAAG
295751	295757	TTCAAT
295754	295760	AATAGT
295778	295784	ATTCTT
295819	295825	TCTAAT
295821	295827	TAATGA
304066	304072	TTTGAT
305157	305163	ATTTTC
307009	307015	AAAACA
307086	307092	ATTTAC
307113	307119	AATGAT
307129	307135	TTTTAG
308513	308519	ATCTTT
311730	311736	TTATGA
313395	313401	TTTTCT
314626	314632	TTACAA
314633	314639	TTCTAA
314670	314676	TGATAA
314672	314678	ATAACT
317249	317255	TTACTA
317478	317484	TATCTT
320596	320602	AATTTG
320735	320741	TTTGAA
320924	320930	ATAGAT
320944	320950	AAATGA
322867	322873	TTTGAT
323321	323327	TTTTTG
323339	323345	ATTCTT
324285	324291	ATTCAA
324432	324438	AATCTT
331629	331635	TTCAAT
331711	331717	AATCTT
331746	331752	ATTTCT
333515	333521	ATGAAA
336120	336126	ATTTTC
337505	337511	TATCAA
338506	338512	ATGATT
338760	338766	TTTCAT
339748	339754	ACAAAT
345155	345161	TCATTT
348251	348257	TTTGAT
351496	351502	ATACAT
351507	351513	TATCTT
353132	353138	ATAAAA
357871	357877	ATTTCT
359665	359671	AAGAAA
359674	359680	AAAAAA
362729	362735	TTATTC
364561	364567	ATATTG
364572	364578	AGTATT
364574	364580	TATTGA
364579	364585	AAAATC
366630	366636	TAAATC
367932	367938	AAACAT
371233	371239	ATAGAT
371552	371558	AAGTAA
371778	371784	TTTCAA
372477	372483	AAGAAT
373300	373306	TATTTC
377877	377883	ACTATT
382336	382342	TAACAA
387244	387250	TTAGAA
387373	387379	AATGAA
394376	394382	ATCTTA
396657	396663	AAAGAT
399232	399238	ATGTTT
399668	399674	AATATC
405797	405803	AAATCA
406028	406034	AATGAT
406464	406470	AAACAT
406630	406636	TATCAA
409587	409593	ATTCTT
412226	412232	ATATAC
418173	418179	TTGTTA
418219	418225	TAAGTA
418420	418426	AATGAA
418428	418434	ATGAAA
418440	418446	AAAAGT
419285	419291	TCATTT
424650	424656	ATGAAT
424917	424923	TGTTTT
425427	425433	AGAAAA
427437	427443	TATTCA
428320	428326	TTTCAA
428723	428729	AAGATT
428981	428987	AAGTAA
431426	431432	ACTAAT
431428	431434	TAATGT
431667	431673	ATATAG
437408	437414	TTGAAT
438450	438456	TTTCTA
440816	440822	TCATTA
440818	440824	ATTACA
440867	440873	AAAATG
440874	440880	TTTAGA
440882	440888	AATGAT
440891	440897	AATTGA
442726	442732	TATGAA
444487	444493	ACTATA
444489	444495	TATAGA
444519	444525	TTTCTT
444534	444540	TAACTA
444538	444544	TATTCA
444553	444559	TGAAAT
444555	444561	AAATTG
451205	451211	AAAGTA
453502	453508	AATGAT
457951	457957	TCAAAT
460705	460711	AATAAT
460723	460729	ATTTCA
461244	461250	TCATAA
461246	461252	ATAAAG
461317	461323	TAGTAT
461333	461339	ATACTA
461595	461601	AGATAT
463782	463788	TGTTAT
466276	466282	ATAACA
466281	466287	ACTTTA
466283	466289	TTTATC
469129	469135	AAGATA
469132	469138	ATATCT
472440	472446	TCAATT
472463	472469	ATTGTA
472527	472533	ATATCT
472539	472545	ATTTCT
472922	472928	ATGAAT
473146	473152	TTCTTT
473431	473437	AAAAGA
473456	473462	ATCATT
473459	473465	ATTTCA
488377	488383	TTCTTT
491750	491756	TTGTTT
493388	493394	TCTTTA
493390	493396	TTTATG
493399	493405	ATAAGA
493604	493610	ACATAT
499347	499353	TTGATT
499350	499356	ATTGAT
499354	499360	ATCAAA
499376	499382	ATATGA
499397	499403	AAAGAT
499401	499407	ATAAAC
501278	501284	AGTTAT
501759	501765	AGAATT
501761	501767	AATTGA
501770	501776	AATTTC
501831	501837	AAAGAA
501881	501887	TGTTTT
501893	501899	AGTTTT
501910	501916	AATCAT
501969	501975	AGATTT
501971	501977	ATTTGA
502242	502248	TGTTTT
502274	502280	ATATAT
502283	502289	ACTTTT
502285	502291	TTTTCA
502304	502310	TATTTC
502360	502366	TGAAAT
502362	502368	AAATTC
502388	502394	TGAATT
502462	502468	AATTCA
507730	507736	TTTGAA
510203	510209	TAACAA
510268	510274	ATAATC
510779	510785	AACTTT
513555	513561	ACATTA
513557	513563	ATTATG
513593	513599	AAATAC
513604	513610	ATGTTT
513607	513613	TTTTTC
513616	513622	ACATAT
513618	513624	ATATTT
513647	513653	ATGAAA
513687	513693	ATGAAT
514605	514611	TATGAA
514609	514615	AATTCA
519588	519594	AACTTA
519591	519597	TTATAG
519654	519660	AATTGA
519683	519689	ATGTTT
534896	534902	TAGAAA
534926	534932	TAATTA
535125	535131	TGAATT
535330	535336	AAATAC
536402	536408	AAAAAC
537423	537429	ATTCAT
539489	539495	TACTAT
539492	539498	TATTTT
539504	539510	TACAAA
539507	539513	AAAAAC
543946	543952	ATTTCT
543978	543984	TGAATT
544028	544034	TTTTCT
544035	544041	ATTCAT
544186	544192	AATGAT
544352	544358	ATAGAA
551391	551397	AAACAT
551977	551983	AACAAT
552661	552667	TAGAAA
552827	552833	TTCATT
553909	553915	ATCATT
553998	554004	AGAAAT
554000	554006	AAATGA
554024	554030	AAAAAG
554057	554063	ATTCAT
554136	554142	AATTTA
554201	554207	AAGAAA
554273	554279	TCAAAT
554275	554281	AAATCT
554297	554303	TGAAAA
554438	554444	TCAAAA
554440	554446	AAAATC
554481	554487	TGTATA
554483	554489	TATATT
554495	554501	TGAAAT
554497	554503	AAATCA
554518	554524	ATGAAA
554521	554527	AAAGAA
554698	554704	AACATT
554729	554735	ATGAAT
554771	554777	AAAATT
554785	554791	AACAAA
554819	554825	AAAGTA
555141	555147	ATTTCA
561337	561343	TTGAAT
561386	561392	AAATTG
561408	561414	AAAACA
561432	561438	AGATAA
561444	561450	AAGTAT
561447	561453	TATTAA
561522	561528	AAGAAT
561590	561596	AATTAG
561635	561641	TGAAAA
561637	561643	AAAATC
561677	561683	TAACAA
561690	561696	TCAAAT
561692	561698	AAATCA
561697	561703	AACAAA
561700	561706	AAACTT
561720	561726	ATTTGA
561737	561743	ATGAAT
561904	561910	TTAGTT
561908	561914	TTTTCT
561933	561939	TACAAT
561936	561942	AATAAC
562954	562960	TCATTT
562956	562962	ATTTCA
566589	566595	ATAGAA
567537	567543	AAGAAA
568985	568991	ATTGAT
571611	571617	AACAAT
575525	575531	AATAAC
575539	575545	TATAAG
575760	575766	TTTCTA
575794	575800	TCAATT
575821	575827	TTTTCA
576343	576349	AAAACA
576354	576360	ATCAAT
576462	576468	AAATTC
576516	576522	AAGATA
576565	576571	TCATTT
579938	579944	ATGTAT
584062	584068	ATTCAT
584362	584368	ATAAAG
584458	584464	ATGAAT
584461	584467	AATATA
586446	586452	AATTCT
588840	588846	ATAGAT
588974	588980	TTCTAT
590512	590518	ATGAAT
592152	592158	TATGTT
600104	600110	TTTCAT
600580	600586	ATTTCA
600596	600602	ATGAAT
600645	600651	TTCTTA
610009	610015	TAAATC
610161	610167	TTTTTC
615534	615540	AAACAA
621364	621370	TAAAAG
627659	627665	ATGTTT
630752	630758	ACATAT
630754	630760	ATATTC
633648	633654	TTCATA
633651	633657	ATACAA
633659	633665	ACTTTA
633661	633667	TTTAAC
633759	633765	TTTTCT
633775	633781	TTACAT
637420	637426	AAGTAA
638146	638152	ATGTTA
638283	638289	TTTCTT
639543	639549	AGAAAA
639632	639638	AATGAA
639650	639656	ATCAAT
639663	639669	TAAACA
639711	639717	AATGAA
639857	639863	ATCATT
639860	639866	ATTTCT
639869	639875	TCATAA
639871	639877	ATAAAA
639895	639901	AAAATG
639902	639908	AATGAA
639956	639962	TTTCTA
641427	641433	TTTCAT
643373	643379	AAAGTA
644545	644551	ATTGTT
644835	644841	AAAAGA
645254	645260	AAGTAT
652850	652856	AGTAAT
652852	652858	TAATAC
653674	653680	TTGATT
653796	653802	ATTTTC
653832	653838	AGAAAT
653834	653840	AAATTG
654541	654547	TTCTTT
657559	657565	TTTACA
658128	658134	AGATAT
661681	661687	TACTTT
663857	663863	TATTTC
666746	666752	TTTCTA
667095	667101	AACAAT
668472	668478	ATCAAT
668512	668518	AGTAAT
668525	668531	TAAAGT
668803	668809	AGAATT
668812	668818	AGATAT
670795	670801	ATCTAA
670798	670804	TAAGAT
673278	673284	AAGTTA
678978	678984	AATTGA
678993	678999	AGAATT
680112	680118	ATAACA
681265	681271	ATAGAT
682536	682542	AAGATT
682551	682557	ATGATT
682608	682614	AACATT
682727	682733	ATTTAC
686962	686968	TTTCAA
690767	690773	ATTTTC
694717	694723	AAGAAA
694738	694744	AAAGAA
694887	694893	ATGTAA
700337	700343	TTTCAT
703553	703559	TTTTTG
703584	703590	TATTGT
703597	703603	ATAGTA
703634	703640	TATTTG
707481	707487	TATTTA
707491	707497	TGAATT
707493	707499	AATTTC
707509	707515	TCAAAA
707511	707517	AAAAAA
710740	710746	ATTGTT
710751	710757	TTATGT
710963	710969	TTCAAT
710966	710972	AATTTC
710974	710980	TGTAAA
710976	710982	TAAACA
711898	711904	ATTGTT
711933	711939	ATTGAA
711937	711943	AAAATC
712136	712142	TTCTTT
712145	712151	AATCAA
713592	713598	AAAAGA
713626	713632	TGAAAT
713628	713634	AAATTC
713643	713649	AATCTT
713647	713653	TTGATA
713845	713851	AATTCA
714671	714677	TTTCAT
715318	715324	AAAGAA
715332	715338	TTGAAA
723956	723962	AACATA
723999	724005	TTTAAC
724013	724019	TAAATT
729853	729859	ACTTAA
729855	729861	TTAATG
729867	729873	AAAAGA
729939	729945	ATGTTT
732074	732080	ATTACA
737362	737368	AGAATT
737504	737510	TTTTCT
739302	739308	TGAATT
739557	739563	TGAATT
741022	741028	ATCATT
741025	741031	ATTTCA
741034	741040	ATTCTA
742704	742710	TATCAA
745754	745760	AAAGTA
745769	745775	TCAAAT
745872	745878	TTGTTT
745875	745881	TTTTGT
745953	745959	AAAGAT
753459	753465	TTATGT
754166	754172	TAGTTT
758022	758028	ATATGT
758155	758161	ATTGAT
759082	759088	TTTTCA
761812	761818	AGAATT
763450	763456	TTTTAC
763528	763534	TTATTT
770517	770523	ATGAAT
773659	773665	ATTGAA
774102	774108	AGAATT
774825	774831	TATCAA
774829	774835	AATATC
774972	774978	ATAGAA
774985	774991	AATCAT
774995	775001	ATGAAA
775007	775013	ACAAAT
775039	775045	AACATT
775042	775048	ATTTTC
775155	775161	TACATA
775258	775264	AAAGAA
775318	775324	TAGAAA
775750	775756	TTTTAC
776120	776126	ATTTGT
776129	776135	TATATG
776161	776167	AATGAA
776733	776739	ATTTCT
776857	776863	ATCTTT
776860	776866	TTTGAA
777613	777619	TAATCA
777851	777857	TGAAAT
777896	777902	ATACAT
777993	777999	AGTATT
777995	778001	TATTGA
778634	778640	ACATTT
778978	778984	AATGAT
779080	779086	ATTTGT
779617	779623	TTTAGA
779628	779634	TTTCTT
780859	780865	ATACAA
780990	780996	TCTTAA
780992	780998	TTAAAG
781002	781008	TTTTGT
781065	781071	TAATAG
781208	781214	AAACAT
781445	781451	ATACTT
781947	781953	TATGAA
782500	782506	TAGTTA
782533	782539	TCTTTT
782535	782541	TTTTAG
783047	783053	AAGTAT
783055	783061	ATTTTG
783400	783406	TGAAAT
783684	783690	ACTTTT
783686	783692	TTTTCT
784224	784230	TGTAAA
784226	784232	TAAATG
784310	784316	TATGAT
784345	784351	TTATGA
784389	784395	AACTAT
784821	784827	ACAAAA
784823	784829	AAAAGT
785113	785119	TTGAAT
785591	785597	ACAAAT
785634	785640	ATTGAA
785649	785655	AAGAAA
785652	785658	AAAAAC
785737	785743	TTTTCA
785863	785869	TGAAAA
785948	785954	ACTTAA
786069	786075	AACTAT
790380	790386	TATGAA
793518	793524	TCATAT
795016	795022	TTGTAT
795820	795826	TCAATT
795870	795876	AATCAT
795911	795917	ATTTCT
795916	795922	TTTATG
795993	795999	TTTTAC
796025	796031	TTTTTG
796076	796082	AAACAA
796085	796091	TCTTAT
796119	796125	TTAACT
799724	799730	TTTCTA
805795	805801	AAGAAA
806579	806585	ACAATA
807184	807190	AATCTT
807246	807252	TATTAC
811368	811374	AATTCT
811697	811703	TATGTA
812488	812494	TTCTAT
816099	816105	AAGTAA
816433	816439	TTGATT
816476	816482	TACTAA
816479	816485	TAAACA
821900	821906	TTGATT
821955	821961	TTTCAA
826612	826618	TGAATT
826614	826620	AATTAC
827997	828003	TATATC
828462	828468	TATTCA
831896	831902	TGAAAA
832392	832398	ATTCAT
834302	834308	TATTTT
834319	834325	AATCAA
834323	834329	AACAAT
834339	834345	AAGTTA
834342	834348	TTAGTA
835429	835435	TTCAAT
836318	836324	TCATAA
836320	836326	ATAACT
836398	836404	AGAATA
836400	836406	AATATT
837762	837768	TAACTT
839333	839339	TCTAAT
839335	839341	TAATGA
841398	841404	AAAGAA
842619	842625	ATTCTT
842697	842703	AAGAAT
842700	842706	AATTTC
842788	842794	AGAAAT
842790	842796	AAATTA
842821	842827	AAGTTT
842824	842830	TTTTTC
846162	846168	AGTATA
846164	846170	TATATT
846225	846231	AATGAA
846257	846263	TATTTT
846984	846990	ATGTAT
848439	848445	TATCTT
848483	848489	TAATGA
848492	848498	TTTTTG
848939	848945	TGAAAA
848941	848947	AAAAAC
849631	849637	ATTGTA
849649	849655	TAGTTT
858116	858122	AAAGTA
860663	860669	TTTTTT
864220	864226	AAATAG
869095	869101	ATGAAA
869278	869284	AAGTAA
873146	873152	TACATT
873451	873457	TTTCAT
874061	874067	TGATTT
874243	874249	TGAATA
877989	877995	TTTCAT
878365	878371	TTCAAT
884599	884605	AGAATT
884601	884607	AATTTT
884609	884615	AATTAT
884632	884638	AACAAA
887162	887168	TTGATT
888510	888516	TCATTT
888512	888518	ATTTTC
891515	891521	ATAATC
899689	899695	ACATAT
901216	901222	AATCAT
905794	905800	AATCTT
907449	907455	ATCATA
907743	907749	ATTGTT
907752	907758	TATACT
907761	907767	AATGAA
907775	907781	TGATAT
907777	907783	ATATTG
911262	911268	TTTTCT
911355	911361	AGTAAA
911357	911363	TAAAGT
911437	911443	ATTCAT
911441	911447	ATGAAA
914642	914648	AAAATC
914667	914673	AAAAAG
922267	922273	TTCAAT
924298	924304	ATCAAA
929925	929931	ATATGT
931926	931932	ATCATT
933558	933564	TTTGAA
937722	937728	ATTTCA
937809	937815	AGATAT
937811	937817	ATATTC
937912	937918	TTAAGT
937972	937978	AATTTG
938106	938112	AGTTTT
938108	938114	TTTTCT
938136	938142	TCATTT
938138	938144	ATTTAT
938154	938160	ATAGTT
938186	938192	AGTAAA
938188	938194	TAAATG
938228	938234	ACAAAT
938257	938263	ATCATA
938260	938266	ATAATT
938296	938302	ATTCAA
938327	938333	AATTCA
938338	938344	TTCAAA
938341	938347	AAAGAA
938361	938367	ATTGTT
938371	938377	TAAGTT
938383	938389	AAGTAA
938407	938413	AGAATT
938409	938415	AATTAC
941823	941829	AAAGAA
941938	941944	AAGTAA
941957	941963	TTGATT
945510	945516	TATAAA
946487	946493	TAGAAA
946661	946667	ATTTTC
946682	946688	TTACTT
949619	949625	ATCTAT
950354	950360	TTTTTG
953900	953906	ATACAA
957473	957479	TTTCTT
957488	957494	AATAAC
959697	959703	AAGTAA
962182	962188	AAGTTT
962185	962191	TTTTTC
962198	962204	TTAACT
962851	962857	AACTTA
962854	962860	TTAAAA
962862	962868	AATATT
962869	962875	ATTCTT
962910	962916	AGAAAA
962912	962918	AAAAAC
962932	962938	TATGAA
964470	964476	ATCTTA
964492	964498	TACATT
964495	964501	ATTTTT
965245	965251	ATCAAT
965267	965273	ATACTT
965685	965691	ACATAT
965849	965855	ATTTTT
966527	966533	TAACAA
967058	967064	AAGATA
967061	967067	ATATGT
968002	968008	AGAAAT
968313	968319	TTTTGT
968392	968398	TTTGTT
968442	968448	TGTTAT
976019	976025	TATGAT
976040	976046	ATCAAT
976900	976906	AGAAAT
976910	976916	AGTAAA
976912	976918	TAAACT
978501	978507	ATCATT
979362	979368	AGTAAA
981511	981517	TTTTTC
981524	981530	TTGTTT
981527	981533	TTTATT
981530	981536	ATTAAA
981737	981743	TTTCTT
985539	985545	TAATTG
987450	987456	ATTTTC
989346	989352	TTACAA
994576	994582	TTCTTT
994579	994585	TTTAAG
994614	994620	ACAAAA
997363	997369	ATTCTT
1002838	1002844	TTTCTT
1008142	1008148	ATCTAT
1011020	1011026	AAGTTT
1011054	1011060	TAACAA
1011720	1011726	AATATT
1011739	1011745	TTCAAT
1011742	1011748	AATGAA
1011772	1011778	ATTGTT
1014712	1014718	ATTGAT
1015529	1015535	ATGTTA
1016931	1016937	AACAAT
1020024	1020030	ACATTA
1020035	1020041	ATCATA
1022041	1022047	ATAAGT
1022064	1022070	TAACAT
1022081	1022087	TTTGAT
1022085	1022091	ATTTTC
1022645	1022651	TACATA
1024211	1024217	ACATTA
1024213	1024219	ATTATG
1028596	1028602	TAACTA
1033581	1033587	ATGAAT
1033584	1033590	AATTGT
1033809	1033815	AATGTT
1033847	1033853	TATAAC
1033920	1033926	AAAATC
1034136	1034142	AATTCA
1034199	1034205	ATGAAA
1035540	1035546	TTAGTA
1036892	1036898	TCTATT
1036894	1036900	TATTCT
1037072	1037078	TTTTTT
1037624	1037630	AGAAAA
1039407	1039413	ACATTT
1039842	1039848	ATTGAT
1040185	1040191	ATATTA
1043081	1043087	TATGTT
1043113	1043119	AAAGAA
1043326	1043332	TTTTTC
1043387	1043393	AATTCA
1043481	1043487	AATGAT
1052739	1052745	TTTGAT
1056068	1056074	ATTTCT
1056301	1056307	ACATAA
1056303	1056309	ATAAAA
1056427	1056433	AAGAAA
1056430	1056436	AAATCA
1056453	1056459	AAGATT
1056957	1056963	ATTTCA
1056989	1056995	AAGATA
1056992	1056998	ATATTC
1057001	1057007	ATCAAT
1057004	1057010	AATTTC
1057242	1057248	TATTGA
1057267	1057273	AAAGAT
1057388	1057394	TTTCTA
1060114	1060120	AAAGAA
1068005	1068011	AGAATT
1068054	1068060	AAGAAT
1070650	1070656	TACTAA
1070653	1070659	TAAGAA
1071955	1071961	AGAAAT
1073429	1073435	ATTCAA
1073436	1073442	ATGTAA
1073467	1073473	AATTCT
1076057	1076063	AAGTAT
1077335	1077341	AACAAA
1081031	1081037	AGTATT
1081033	1081039	TATTGA
1082330	1082336	ATTCAT
1082363	1082369	ATATAT
1082432	1082438	ATTGAA
1086557	1086563	AACAAT
1086593	1086599	ATCTTT
1086954	1086960	AACAAT
1086962	1086968	ACATAT
1086964	1086970	ATATAC
1086978	1086984	TATTGT
1086998	1087004	TTTGAA
1087002	1087008	AATTCA
1087106	1087112	AATATC
1087150	1087156	TATAAA
1088193	1088199	AAAGAA
1094428	1094434	TGATAA
1094430	1094436	ATAATC
1095736	1095742	AAATTC
1096690	1096696	AAAAAA
1097020	1097026	AATGTT
1097124	1097130	TGAAAT
1097126	1097132	AAATAA
1098066	1098072	AAGATA
1101483	1101489	AAGTAA
1101486	1101492	TAATTC
1101858	1101864	AATACA
1101896	1101902	AAAACT
1101968	1101974	TTGAAA
1102294	1102300	AATCAA
1102342	1102348	AATGTT
1102500	1102506	AGAAAA
1102538	1102544	AATGAT
1102623	1102629	AATGTA
1102666	1102672	TATGAA
1102687	1102693	AAAATG
1102701	1102707	TTACTT
1102710	1102716	AACTAA
1102754	1102760	TATTAG
1102778	1102784	ATTACT
1102802	1102808	TATCAA
1102850	1102856	AATACT
1102878	1102884	TTAGAT
1102997	1103003	TCAATA
1102999	1103005	AATATT
1103046	1103052	TTCTAA
1103070	1103076	TTTAAT
1103183	1103189	TGTTAT
1103201	1103207	TTTTAT
1103387	1103393	AGTTAA
1103389	1103395	TTAAAC
1103463	1103469	TATTTC
1103488	1103494	TTACAA
1103550	1103556	AATATT
1103707	1103713	TTTCAA
1103735	1103741	TGTTAT
1103745	1103751	TATTAG
1103817	1103823	ACTAAT
1103857	1103863	TGTTAA
1103893	1103899	ATCAAA
1103908	1103914	AATGTT
1103995	1104001	TATGTT
1104029	1104035	TTTCAA
1104065	1104071	TATCAA
1104069	1104075	AACTAA
1104072	1104078	TAATCT
1104082	1104088	TTGATT
1104085	1104091	ATTTTT
1104127	1104133	TTTGTA
1104199	1104205	ATTTTC
1104243	1104249	AATTCA
1104361	1104367	TTGATA
1105078	1105084	ATTCAA
1105426	1105432	TATCTA
1106668	1106674	TTATGT
1108996	1109002	ATTTGT
1109065	1109071	TTTTTC
1109117	1109123	TTTGTA
1109121	1109127	TATTGA
1109126	1109132	ATACAT
1109134	1109140	TTGATT
1109150	1109156	ACAATA
1109152	1109158	AATATG
1112214	1112220	ATGAAT
1113154	1113160	TTTGAT
1114719	1114725	ATAGAT
1116469	1116475	TTGAAT
1116472	1116478	AATATG
1119943	1119949	TTCTAT
1119984	1119990	TTACAT
1122114	1122120	ATATCA
1122721	1122727	ATTGAT
1126886	1126892	TTGAAA
1126889	1126895	AAATTC
1126895	1126901	AACAAA
1126954	1126960	TATTTT
1126995	1127001	TGTTAT
1126997	1127003	TTATTC
1127051	1127057	ATTTCT
1127078	1127084	AATTAT
1127150	1127156	TCAATA
1135579	1135585	AGATTA
1136496	1136502	TACTTT
1140304	1140310	TTTGAT
1148084	1148090	ACATTT
1148086	1148092	ATTTAC
1148630	1148636	AAAGAT
1148720	1148726	TGAAAT
1148732	1148738	TTTTTC
1148751	1148757	TTTAGT
1148760	1148766	ATAGAT
1148824	1148830	AATGAT
1152259	1152265	AAATCA
1153691	1153697	TATGAA
1155222	1155228	AATTTA
1155334	1155340	ACAAAA
1155399	1155405	AATCTT
1155480	1155486	ATTCAT
1155600	1155606	TTTTGA
1155629	1155635	AAATTC
1157385	1157391	AATGAT
1157456	1157462	ATACAT
1157786	1157792	AATACT
1157865	1157871	ACATAT
1160063	1160069	TTATTG
1160195	1160201	ATTATG
1160292	1160298	TTGATT
1161915	1161921	ACATAA
1163293	1163299	AAGAAT
1165828	1165834	AATCTT
1165958	1165964	AAGAAA
1166108	1166114	TTGTAT
1166789	1166795	TTGAAA
1167194	1167200	AATGAA
1167723	1167729	TTTTCT
1167849	1167855	AGAAAA
1168773	1168779	AAGATT
1168776	1168782	ATTCAA
1168880	1168886	ATTTCT
1170896	1170902	TATAGA
1171096	1171102	AATATT
1172070	1172076	TCAAAT
1174821	1174827	ATTCTT
1178307	1178313	AGTTTT
1178309	1178315	TTTTTC
1178329	1178335	AGTTTT
1178617	1178623	ATTTGT
1179149	1179155	ATGTTT
1179182	1179188	TGATTA
1179184	1179190	ATTACT
1183008	1183014	AATTTC
1183052	1183058	ACTATA
1183070	1183076	AATTAC
1183200	1183206	TATTGA
1183222	1183228	TCTTAA
1183224	1183230	TTAATC
1183307	1183313	TGTTTT
1183309	1183315	TTTTTT
1184250	1184256	AAGTAT
1189595	1189601	TCTATT
1189597	1189603	TATTTA
1189619	1189625	ATAGTT
1190959	1190965	ATCTTT
1195810	1195816	TCAAAA
1195812	1195818	AAAAAC
1195904	1195910	ATTCAT
1198654	1198660	ACAAAA
1198656	1198662	AAAAGA
1198779	1198785	ATCATT
1198808	1198814	AAACAT
1198827	1198833	ATGAAT
1201454	1201460	ATGAAT
1201457	1201463	AATACA
1201550	1201556	ATTTCA
1201564	1201570	AAAAAG
1201577	1201583	TTCATT
1201615	1201621	TAATCA
1202401	1202407	AACATA
1203390	1203396	TAGAAA
1204365	1204371	TTCTTT
1204403	1204409	ATTTTC
1204446	1204452	AACAAT
1204602	1204608	TTATCA
1204628	1204634	AATTGT
1205273	1205279	AATTCA
1207316	1207322	TTCTTT
1210271	1210277	ATCAAA
1210459	1210465	AAATGA
1211711	1211717	TTACAT
1214680	1214686	AATTTC
1215233	1215239	TGAATA
1216467	1216473	TCATTT
1217828	1217834	ATTTCT
1218326	1218332	ATCTAT
1219330	1219336	AAATAC
1221357	1221363	TAAATC
1223112	1223118	AAAAAG
1223155	1223161	ATCATT
1223735	1223741	ATTATT
1224060	1224066	ATTCTT
1224306	1224312	AAAAGT
1224336	1224342	ACTTTT
1224359	1224365	TTTTGA
1224368	1224374	AAGTTT
1224432	1224438	TGAAAT
1232859	1232865	TTACTT
1234499	1234505	AAGAAA
1234534	1234540	TTCTTA
1234537	1234543	TTAAAG
1234742	1234748	TTATGT
1236610	1236616	AGTTTA
1243860	1243866	AAATTG
1244956	1244962	AAAACA
1248170	1248176	ATTTCA
1249022	1249028	AAAAGT
1249105	1249111	ATTGTA
1252680	1252686	TTGTAA
1253821	1253827	TAAAGA
1256318	1256324	TTAGAT
1256346	1256352	AATTCT
1257345	1257351	TAGATT
1268842	1268848	ATTTAG
1268885	1268891	AATTCT
1269510	1269516	TCATTA
1273823	1273829	AAGAAT
1273950	1273956	TAAAAA
1274514	1274520	ATACAA
1274521	1274527	ATCAAT
1278892	1278898	ATATTG
1281661	1281667	TACATA
1282185	1282191	AGATAA
1284743	1284749	TTCAAA
1287960	1287966	AAACAT
1288420	1288426	ATTCAT
1288432	1288438	AACTTA
1288468	1288474	TATTAC
1288513	1288519	ACAAAA
1288531	1288537	TTTACA
1288613	1288619	TTATGA
1289166	1289172	TAAAGT
1289902	1289908	AAAGAT
1292115	1292121	ATTTAC
1292938	1292944	AGATTT
1292940	1292946	ATTTTC
1294171	1294177	TTTTTG
1294343	1294349	TGTATT
1294345	1294351	TATTCA
1294407	1294413	TTCAAA
1294483	1294489	TTCAAT
1294594	1294600	TTCAAT
1294707	1294713	TTCAAT
1295045	1295051	AATATC
1296555	1296561	AACATT
1299721	1299727	ATGAAA
1304324	1304330	AGATTT
1304457	1304463	AACAAT
1306653	1306659	TTACTT
1307500	1307506	TTCTTA
1307575	1307581	AAAAGA
1309558	1309564	ATACAA
1309629	1309635	AAGTAA
1309884	1309890	TAATAC
1316169	1316175	ATTGAT
1316180	1316186	ATTCAA
1316184	1316190	AAAATT
1316749	1316755	TTACTT
1318216	1318222	ATAACT
1318235	1318241	TATGTT
1318239	1318245	TTTTGT
1319611	1319617	TCATTT
1319613	1319619	ATTTTC
1320929	1320935	ATCATT
1322136	1322142	TTGTTA
1324201	1324207	ACTATA
1324218	1324224	ACTTTT
1324220	1324226	TTTTAT
1325955	1325961	AAAAGT
1325983	1325989	TTTTGT
1327090	1327096	TTCTAT
1329841	1329847	TGAATT
1329843	1329849	AATTTG
1334058	1334064	TTAATG
1335071	1335077	TTTTCA
1335645	1335651	TTGTTT
1335657	1335663	AATATC
1337070	1337076	TGATTT
1340895	1340901	AAATGA
1340961	1340967	AAGAAA
1342088	1342094	ACTTAT
1342090	1342096	TTATTG
1342296	1342302	ATAAAT
1342568	1342574	ATTTTC
1344976	1344982	TTGTTA
1344979	1344985	TTAACT
1345022	1345028	AAAAAC
1345967	1345973	AACAAT
1346135	1346141	ATGAAA
1346138	1346144	AAAAAC
1346176	1346182	AAATAC
1346824	1346830	TAAGTA
1346854	1346860	TTCTTT
1354648	1354654	ATTTTC
1356512	1356518	TAATTG
1357536	1357542	AAAGTA
1361397	1361403	TTATTG
1361412	1361418	TCAATA
1364855	1364861	TCATAA
1364857	1364863	ATAAAG
1364868	1364874	TTATGA
1365693	1365699	AAACAA
1370490	1370496	TTTTGT
1370495	1370501	TTGAAT
1370784	1370790	TAACAT
1371754	1371760	ATGATA
1371757	1371763	ATAACT
1371778	1371784	TATTTG
1373544	1373550	ATCATA
1373547	1373553	ATAGAT
1373567	1373573	ATAGTA
1373647	1373653	AACTTA
1373650	1373656	TTATTC
1375465	1375471	TTTGAT
1376667	1376673	TTGAAT
1379262	1379268	ATCTTT
1379265	1379271	TTTATC
1380749	1380755	TGTATA
1380843	1380849	AGTAAA
1381464	1381470	TAAAAC
1381482	1381488	ACATTT
1383539	1383545	ATTCAT
1384213	1384219	TTACAT
1385286	1385292	TTACAT
1386270	1386276	ATAGTT
1386631	1386637	AAAATG
1386653	1386659	AACATT
1386705	1386711	ATCATT
1386708	1386714	ATTTTC
1386727	1386733	TTCTTT
1388032	1388038	TTTTAC
1388039	1388045	TATAAC
1389996	1390002	TTTCTT
1391328	1391334	AGTTTT
1391330	1391336	TTTTCA
1391357	1391363	ATGATT
1391377	1391383	ATTTCA
1391462	1391468	ATTTCA
1391605	1391611	AAATAG
1392895	1392901	ATTACT
1393009	1393015	TATTTC
1393095	1393101	TTTTAC
1393200	1393206	TTCTTT
1394923	1394929	ATTGAA
1394937	1394943	ATCAAA
1394940	1394946	AAAAAG
1395016	1395022	TTGAAA
1395115	1395121	ATATGA
1395257	1395263	TTATGT
1397022	1397028	AAAGAA
1397046	1397052	TTCTTT
1398564	1398570	ATTTCA
1399493	1399499	ATGATT
1401235	1401241	TATTCA
1403585	1403591	TTATAC
1403606	1403612	AAAGAT
1403610	1403616	ATTAGT
1403673	1403679	ATGAAT
1403892	1403898	AGATAA
1403894	1403900	ATAAAC
1404710	1404716	ATTTAC
1408405	1408411	TTTCTT
1409328	1409334	TTTTTC
1409371	1409377	AAAACT
1409404	1409410	ACTTAA
1409414	1409420	AATACA
1410264	1410270	TATCTA
1413461	1413467	AAGTAA
1413582	1413588	AAGTTT
1414394	1414400	TTACAA
1419084	1419090	AACTTT
1419087	1419093	TTTCAT
1419101	1419107	ATGATT
1419116	1419122	TTATTT
1419149	1419155	ACAAAA
1420335	1420341	TAGATA
1421266	1421272	TTTGTA
1422277	1422283	ATTTGA
1422864	1422870	AGAATA
1422894	1422900	ATCTAT
1424629	1424635	ATGATT
1424697	1424703	TCAAAT
1426043	1426049	AGTAAT
1426045	1426051	TAATCT
1430082	1430088	ACAATA
1430084	1430090	AATAGA
1430107	1430113	AATTTG
1431002	1431008	TTGTTT
1431114	1431120	AATTCA
1431601	1431607	ATCATT
1431604	1431610	ATTATT
1431691	1431697	TTCATT
1431730	1431736	AATTCA
1431746	1431752	ATGAAA
1433209	1433215	AATGTT
1433316	1433322	TTTATC
1433388	1433394	TTGTTA
1434200	1434206	ATCTAT
1435895	1435901	TTTGTA
1436070	1436076	TTGTAA
1436101	1436107	ACAAAA
1437761	1437767	ATATTT
1438545	1438551	AATTAA
1438557	1438563	TACTTT
1438560	1438566	TTTTAT
1438577	1438583	TTGAAT
1438600	1438606	TTTCAT
1446586	1446592	ATGTAT
1446640	1446646	TTTTCT
1446656	1446662	ATTAAT
1446662	1446668	ATGAAT
1450335	1450341	ATCTTT
1452699	1452705	ATATGT
1452711	1452717	TATTCA
1455769	1455775	TTTTTC
1455910	1455916	TAGTAA
1461205	1461211	TGATAT
1463178	1463184	TTAGAT
1464358	1464364	ATACAA
1465933	1465939	ATTCAT
1465962	1465968	TTTAAT
1465977	1465983	TAGTTT
1465980	1465986	TTTTCT
1465997	1466003	TACTAT
1467475	1467481	ATATTG
1468500	1468506	AATGAA
1468552	1468558	TTTCAT
1468572	1468578	ATAGTT
1470125	1470131	TTACTT
1470166	1470172	TTATCT
1471236	1471242	ATGAAA
1471250	1471256	ATGAAA
1471541	1471547	ATATCA
1471555	1471561	AATATC
1471590	1471596	TAGTAA
1471744	1471750	AGAAAT
1471746	1471752	AAATCA
1471767	1471773	ATCTTT
1471782	1471788	AATTCT
1472783	1472789	AATAGT
1472813	1472819	ATAAAG
1472868	1472874	TTTTTT
1472894	1472900	TGATTA
1472896	1472902	ATTATT
1472900	1472906	TTAATT
1472920	1472926	TTATTC
1472946	1472952	TAAAGT
1478098	1478104	AACAAT
1480527	1480533	TTGTAA
1481880	1481886	AAACTA
1481892	1481898	ATAGTT
1481896	1481902	TTTTTG
1483594	1483600	ATAATC
1484157	1484163	TAATTG
1484750	1484756	ATACAT
1485063	1485069	ATCTTT
1485066	1485072	TTTTTC
1485203	1485209	TTAACA
1487191	1487197	AATTCT
1492775	1492781	AATGTT
1492782	1492788	ATCTTT
1492785	1492791	TTTTTG
1492921	1492927	ATTTCT
1493804	1493810	TTTCAA
1497115	1497121	TAGTTA
1497173	1497179	TACTTA
1498316	1498322	TATGTT
1502411	1502417	TTGATA
1502471	1502477	TCATTT
1502891	1502897	TCAAAA
1502893	1502899	AAAACT
1503062	1503068	ATTGAA
1503114	1503120	AAACTA
1503162	1503168	AATCAT
1503166	1503172	ATCAAT
1503489	1503495	AAGAAA
1503492	1503498	AAATGA
1503597	1503603	AAAATC
1503661	1503667	AAATTC
1504131	1504137	AATACA
1506233	1506239	TCAAAA
1506765	1506771	AACTAT
1507670	1507676	TTGTAT
1507808	1507814	AAAATG
1512943	1512949	AATCAA
1513705	1513711	TTAAAG
1513717	1513723	TAAGAA
1513749	1513755	ATTTCA
1513769	1513775	TAGTTT
1515816	1515822	AAGTTA
1515830	1515836	TAAAAA
1520512	1520518	AAAACA
1520562	1520568	TGAAAA
1525424	1525430	TTTTTC
1526061	1526067	TTGAAA
1526767	1526773	ATTGAA
1530901	1530907	AAAGAA
1538653	1538659	TTTCAT
1538657	1538663	ATATTT
1538700	1538706	AAGTTT
1538720	1538726	AGAAAA
1538918	1538924	TTACTA
1539275	1539281	TTTCTT
1541324	1541330	TTTGAA
1541526	1541532	ATCTTT
1541562	1541568	AAGATA
1541622	1541628	TTCTAT
1541959	1541965	ACATAT
1541961	1541967	ATATTC
1542826	1542832	ACATAT
1542828	1542834	ATATGT
1542882	1542888	AGTAAT
1542884	1542890	TAATTC
1542945	1542951	TAATTC
1542974	1542980	AATTGT
1549144	1549150	ATAGTA
1553438	1553444	AAAATC
1556705	1556711	ATCATT
1565655	1565661	ATAGAA
1566357	1566363	TTAAGA
1566372	1566378	ACTATA
1566374	1566380	TATAAA
1566492	1566498	TTACAT
1567813	1567819	TTGTTT
1567849	1567855	ATCAAA
1567852	1567858	AAACTT
1569221	1569227	AAATTG
1571139	1571145	AGTAAT
1571141	1571147	TAATTG
1571191	1571197	AACATT
1571194	1571200	ATTTAT
1571366	1571372	TTAAAG
1571559	1571565	TTGTAA
1572632	1572638	TTGAAT
1572646	1572652	ATACAT
1572663	1572669	ATACAT
1572725	1572731	TCTAAT
1572727	1572733	TAATGA
1572754	1572760	TTTCAA
1572762	1572768	TACTAA
1572765	1572771	TAATCT
1572802	1572808	ATGATT
1573281	1573287	TCATTT
1575462	1575468	TTGTTT
1577325	1577331	AAGAAT
1577899	1577905	AAGATT
1584230	1584236	AGATAT
1584452	1584458	ACAATT
1591114	1591120	AAAGTA
1593415	1593421	AAGTTA
1593434	1593440	AATTTC
1595918	1595924	AAAAAG
1598098	1598104	AAAAAG
1598109	1598115	TGAAAA
1598111	1598117	AAAAAC
1598873	1598879	TTCAAA
1598876	1598882	AAATGT
1598906	1598912	AAAGTA
1598921	1598927	AGAAAT
1598962	1598968	TAAAAA
1599048	1599054	AATGTA
1599138	1599144	TAGAAA
1599167	1599173	AACTAA
1599211	1599217	TATTAG
1599235	1599241	ATTACT
1599259	1599265	TATCAA
1599307	1599313	AATACT
1599335	1599341	TTAGAT
1599454	1599460	TCAATA
1599456	1599462	AATATT
1599503	1599509	TTCTAA
1599527	1599533	TTTAAT
1599640	1599646	TGTTAT
1599658	1599664	TTTTAT
1599844	1599850	AGTTAA
1599846	1599852	TTAAAC
1599920	1599926	TATTTC
1599958	1599964	TTCAAA
1600016	1600022	AATATT
1600173	1600179	TTTCAA
1600201	1600207	TGTTAT
1600211	1600217	TATTAG
1600283	1600289	ACTAAT
1600323	1600329	TGTTAA
1600359	1600365	ATCAAA
1600374	1600380	AATGTT
1600461	1600467	TATGTT
1600495	1600501	TTTCAA
1600531	1600537	TATCAA
1600535	1600541	AACTAA
1600538	1600544	TAATCT
1600548	1600554	TTGATT
1600551	1600557	ATTTTT
1600593	1600599	TTTGTA
1600685	1600691	TTTGTA
1600734	1600740	TACTTT
1600759	1600765	TCATAA
1600761	1600767	ATAATC
1600799	1600805	AATAAG
1601606	1601612	TATGTA
1601646	1601652	ATTCAA
1602944	1602950	TTCAAT
1603023	1603029	TTTGTT
1603027	1603033	TTGTTT
1603068	1603074	ATCTTT
1603071	1603077	TTTTGT
1603085	1603091	AAATAT
1604531	1604537	TTACAT
1605528	1605534	AATGAT
1605613	1605619	ATTTTC
1608395	1608401	TATGAA
1610488	1610494	ACATAA
1610566	1610572	ATTTTG
1610579	1610585	TAAGAA
1610661	1610667	TTATGT
1614107	1614113	TTCAAT
1614191	1614197	AATCAT
1614204	1614210	AACTAT
1614207	1614213	TATTTC
1614771	1614777	AAGTAT
1618143	1618149	ATCATA
1618146	1618152	ATAGAA
1618159	1618165	ATGATT
1619336	1619342	ACTTTT
1629373	1629379	TCTATT
1629438	1629444	AACAAT
1630887	1630893	ATTTCT
1631031	1631037	TTAACA
1632687	1632693	TTCTAT
1633341	1633347	TTCTAT
1634464	1634470	TTATGT
1634717	1634723	AATTGA
1634747	1634753	AAGAAA
1634760	1634766	ATCAAT
1634763	1634769	AATCAT
1634896	1634902	AATGAT
1638471	1638477	ATTTCT
1638509	1638515	ATTGAA
1638584	1638590	TACATA
1644180	1644186	AAGTAT
1646394	1646400	AATTTC
1649279	1649285	TAAAGA
1649922	1649928	TTTTGA
1650029	1650035	TATTCT
1656527	1656533	AAGTAT
1657138	1657144	ATATTT
1657159	1657165	ACATTA
1657161	1657167	ATTAAG
1659706	1659712	AATGAT
1661543	1661549	TGATAA
1662061	1662067	TTTCTT
1663556	1663562	ATGTTT
1666042	1666048	TAAATG
1666100	1666106	ATTTCA
1672946	1672952	TTAATG
1678626	1678632	AATCTT
1678695	1678701	TTCATT
1678698	1678704	ATTTTC
1678705	1678711	ATTTTT
1679591	1679597	TAGATT
1679594	1679600	ATTAAT
1679597	1679603	AATTTA
1679616	1679622	TAAGAA
1679620	1679626	AAAATC
1684123	1684129	TTCTAT
1686000	1686006	AGAAAT
1686002	1686008	AAATAT
1686047	1686053	ATTCAT
1686066	1686072	TAATCT
1686247	1686253	AAATGA
1687855	1687861	TTATTT
1688683	1688689	ATCATT
1693548	1693554	TTTCAT
1695228	1695234	TATTCT
1695423	1695429	AATACT
1696692	1696698	TAGAAA
1696695	1696701	AAAAAC
1696706	1696712	TCAATT
1696708	1696714	AATTTC
1697754	1697760	AAATGA
1699757	1699763	TATGAA
1700281	1700287	AAGAAA
1711462	1711468	AGTTAT
1711464	1711470	TTATGA
1711479	1711485	ATATTC
1714650	1714656	AAAGAA
1714654	1714660	AATATT
1714657	1714663	ATTCAT
1714661	1714667	ATATGA
1714908	1714914	TAATCA
1718006	1718012	ATGTTA
1718009	1718015	TTAGAT
1721463	1721469	TAGATT
1721466	1721472	ATTCTT
1725537	1725543	TTATCT
1725557	1725563	ATCTAA
1730304	1730310	ACTTTT
1730306	1730312	TTTTCT
1730836	1730842	ATAGAA
1732777	1732783	ATTTCA
1732844	1732850	ATCTTT
1736491	1736497	TTTTTC
1736505	1736511	ATTGTT
1736514	1736520	TAATTA
1736601	1736607	ATCATT
1736859	1736865	AACAAA
1741092	1741098	ATGAAA
1742068	1742074	ACATAT
1742175	1742181	AGAAAT
1742177	1742183	AAATTC
1742359	1742365	TCATTT
1742361	1742367	ATTTGA
1742381	1742387	AAAAGA
1744575	1744581	ACTTAA
1744577	1744583	TTAATG
1744590	1744596	AATTCT
1745014	1745020	AAGATT
1745824	1745830	ATTTGT
1745835	1745841	AAAAAG
1754879	1754885	ACTTAT
1754881	1754887	TTATAC
1755733	1755739	ATTTCA
1755810	1755816	AAATGT
1758107	1758113	AGATTT
1758109	1758115	ATTTTT
1758114	1758120	TGTTTT
1758116	1758122	TTTTTT
1761335	1761341	AAAAAG
1761381	1761387	TCAATT
1762420	1762426	AAAAAT
1762589	1762595	AGTTTA
1762619	1762625	AAATGA
1765747	1765753	TGAATT
1768598	1768604	ATTCTT
1768720	1768726	TTCAAT
1773283	1773289	ATGAAA
1773526	1773532	TTTCTT
1773634	1773640	TTATAG
1774747	1774753	TAATTG
1774852	1774858	TTCTTT
1775040	1775046	TTCATT
1775113	1775119	TCATTT
1775183	1775189	TATAGT
1780316	1780322	TCTTTT
1780318	1780324	TTTTCA
1781324	1781330	ATTGAA
1781536	1781542	TAAAGA
1781560	1781566	AAAAGT
1784375	1784381	TTTTGT
1786984	1786990	AGAAAT
1787536	1787542	AAAACA
1787573	1787579	AGATTA
1787575	1787581	ATTATG
1787615	1787621	AATTTC
1788049	1788055	ATTCAA
1788427	1788433	ACATAT
1793363	1793369	ATATCA
1797238	1797244	ATTCTA
1799529	1799535	TAAAAC
1802926	1802932	AATCAA
1804890	1804896	AATTTC
1808096	1808102	TTAGTT
1810156	1810162	TACAAA
1811681	1811687	TTGTAA
1812004	1812010	ATACAA
1812196	1812202	AAACTA
1813077	1813083	TCATAT
1813079	1813085	ATATGA
1813117	1813123	TTTTTC
1816767	1816773	TTACTT
1819225	1819231	TATTTC
1819576	1819582	TTCTAT
1825773	1825779	AATTTC
1826158	1826164	AACAAT
1826913	1826919	AAGAAT
1827027	1827033	ATAACA
1832366	1832372	AAAGAT
1833812	1833818	TGTAAT
1833814	1833820	TAATGT
1833850	1833856	TTTCTA
1833932	1833938	ACTTTT
1833994	1834000	TTATCT
1835418	1835424	TATGTT
1835443	1835449	TACAAA
1835451	1835457	ATTTTC
1835555	1835561	TTGAAT
1836394	1836400	AATCTA
1840029	1840035	TTTTGA
1846136	1846142	ATCTTT
1848867	1848873	TTCTTT
1848870	1848876	TTTCAT
1848926	1848932	ATTATG
1852444	1852450	ATTTTG
1852485	1852491	TTGTAT
1852501	1852507	TTAACT
1853718	1853724	ACATTT
1854300	1854306	TAACAA
1856320	1856326	AACAAT
1860454	1860460	AACAAT
1860457	1860463	AATAGT
1862580	1862586	TAATAG
1864712	1864718	TTGTTA
1867475	1867481	ATTACT
1868602	1868608	AAGTAT
1868605	1868611	TATTTC
1871713	1871719	ATGTTA
1877597	1877603	AAATTT
1877611	1877617	TTACAT
1877858	1877864	TACATA
1877861	1877867	ATATGT
1877912	1877918	ATATAC
1877960	1877966	AAAAGA
1878844	1878850	AAAATA
1878856	1878862	ATGTAA
1878886	1878892	TACTTA
1878889	1878895	TTACTA
1878953	1878959	TTTCTT
1881536	1881542	ACAATT
1881990	1881996	AAACAT
1888066	1888072	AATGTA
1888145	1888151	TAACTA
1891084	1891090	AATGAA
1893569	1893575	ATGAAT
1894496	1894502	AGATAA
1895150	1895156	TCAAAA
1895152	1895158	AAAACT
1898812	1898818	AAAGAA
1898816	1898822	AAAAGT
1898830	1898836	AAGAAT
1902215	1902221	ATCAAT
1902218	1902224	AATTCA
1904503	1904509	AATTTC
1904679	1904685	TCAATT
1904681	1904687	AATTCT
1906635	1906641	ACAATA
1913091	1913097	TAATGA
1917095	1917101	TTTTGT
1920195	1920201	AAATAG
1920224	1920230	AGTAAT
1920226	1920232	TAATCT
1920251	1920257	TTTCAT
1921917	1921923	ATTTTC
1921938	1921944	TGTTAA
1921973	1921979	TGATTT
1922058	1922064	AAGATT
1922061	1922067	ATTTTC
1922081	1922087	AATTGA
1922090	1922096	ATGAAT
1922093	1922099	AATGAT
1922139	1922145	TAATCT
1922453	1922459	ATTTCA
1926297	1926303	AATTGA
1926333	1926339	TTTTAT
1927672	1927678	AACATA
1929451	1929457	ACATTT
1929453	1929459	ATTTTG
1929488	1929494	ATAAAT
1929824	1929830	AAGAAA
1930049	1930055	ATTTCT
1934825	1934831	AAGAAT
1934998	1935004	ATTCAT
1935540	1935546	ATATTT
1935718	1935724	ACAAAT
1936316	1936322	ACATAT
1938160	1938166	ATCATT
1938353	1938359	AAGTTT
1938451	1938457	TTTTTC
1938556	1938562	TTACAT
1938891	1938897	AACTTT
1939227	1939233	AACTTT
1940462	1940468	AAATTC
1940912	1940918	ATTTCT
1940967	1940973	ATAGAT
1941655	1941661	TAATAC
1944529	1944535	TTATAT
1944979	1944985	AAAGAA
1947412	1947418	AAAAGA
1951178	1951184	ACTTTA
1951180	1951186	TTTAGT
1951204	1951210	AATCAA
1951325	1951331	TTCTTT
1951933	1951939	TAATCA
1952003	1952009	AAGAAT
1955508	1955514	AACTAT
1957518	1957524	TTGATT
1957563	1957569	ATCATA
1959120	1959126	TGAATT
1959139	1959145	TATCTT
1959143	1959149	TTTTGA
1959162	1959168	TTCAAA
1963776	1963782	ATAAAG
1965160	1965166	TTTCAT
1966454	1966460	ATAGTT
1968355	1968361	ATCTTT
1975846	1975852	AAAATC
1976560	1976566	AAATAC
1976908	1976914	AGTTAA
1977269	1977275	TAATGT
1978942	1978948	AACATT
1979003	1979009	ATTTGT
1979055	1979061	TTTAAC
1979074	1979080	AATTCA
1979121	1979127	AAGAAA
1982079	1982085	AAAACT
1985644	1985650	AATATA
1986342	1986348	TTCATA
1986345	1986351	ATATTC
1988266	1988272	AATGTT
1988330	1988336	TTCATT
1988381	1988387	ACTTTA
1988383	1988389	TTTATC
1988463	1988469	ATTTTC
1991827	1991833	AGTTTT
1994790	1994796	ATATCA
1994901	1994907	TTACTT
1994927	1994933	ATTACT
1998161	1998167	AATCTA
1999716	1999722	ATGTAT
2000717	2000723	ATTGAT
2000836	2000842	ATTAGA
2000851	2000857	AAAAGA
2005102	2005108	TTCAAA
2005118	2005124	AAAAAT
2005138	2005144	ACTTTA
2005140	2005146	TTTATT
2005193	2005199	AGAATT
2007320	2007326	AAACAT
2011170	2011176	TTCTAT
2012900	2012906	TTTCTT
2014655	2014661	TTTCAT
2014774	2014780	TTTTTC
2014855	2014861	ATTACT
2015443	2015449	TTTCTA
2015473	2015479	ACATTA
2015475	2015481	ATTATG
2016632	2016638	TTTGAT
2017523	2017529	AAAAGA
2020257	2020263	TTGTAA
2020656	2020662	ATGTTT
2020659	2020665	TTTATG
2020687	2020693	TATTTG
2023580	2023586	TAATGA
2023628	2023634	AAACTA
2023646	2023652	TCTTTT
2025994	2026000	ATTCAT
2026146	2026152	TTATGA
2026161	2026167	TCATTT
2026163	2026169	ATTTAG
2026185	2026191	AAGAAA
2034209	2034215	TTTTGT
2034975	2034981	AGATAT
2036179	2036185	ATCAAA
2036401	2036407	ATCAAT
2038458	2038464	TGATTT
2038460	2038466	ATTTTT
2039672	2039678	ATATGA
2039682	2039688	TTTTCA
2039792	2039798	ATCAAT
2039795	2039801	AATTTC
2041261	2041267	TTTCTT
2041336	2041342	ATTCAT
2042906	2042912	ATTTGA
2042923	2042929	AATCTA
2050516	2050522	TAAACA
2050521	2050527	ATGAAA
2050612	2050618	AAATAC
2050674	2050680	AGATTT
2050676	2050682	ATTTCA
2052477	2052483	AAAATA
2055889	2055895	TATTGT
2055894	2055900	TCTTTA
2055896	2055902	TTTAGA
2056554	2056560	TCTTTT
2056556	2056562	TTTTCT
2056646	2056652	AAAACA
2056725	2056731	TTTGAT
2056748	2056754	TTTACA
2056862	2056868	AAGATT
2061525	2061531	AAATCA
2061547	2061553	TTTCAT
2070237	2070243	AATTTA
2070280	2070286	ATTCAT
2071383	2071389	AAGAAT
2072378	2072384	TAGTTA
2072492	2072498	TTTCAT
2072832	2072838	TAAACT
2074108	2074114	TTTTTG
2074172	2074178	TTAACT
[truncated: 7,663 more rows]

## Sheet: AT-rich 20 nt stretches
Supplementary File 4c. Position and sequence of AT-rich 20 nt stretches
Sequence start	Sequence
(chromosome position)
83	ATGCTGGACACGTACTCGTA
87	TGGACACGTACTCGTACTGA
310	GTTGAGACGGTTCAGAAGGT
357	CACGATACGCAGACTCGATA
360	GATACGCAGACTCGATACGT
365	GCAGACTCGATACGTTCCAA
482	TCACTCCGGGTGAGATAGTT
484	ACTCCGGGTGAGATAGTTCA
494	AGATAGTTCAGCCTCGCCAT
496	ATAGTTCAGCCTCGCCATCA
577	CACCAACTCATGACCCTTCA
607	CCCGAACTTCCCGAAATCAA
679	AGCGAGAGCATGCCGTAAAT
692	CGTAAATACCTACACCCCCA
710	CAAAATACCAGCTCCCCCAA
725	CCCAACGCGAATCAAAGACA
731	GCGAATCAAAGACAACCCGT
744	AACCCGTCAAATCACCCGAA
748	CGTCAAATCACCCGAACAGA
784	CCCGTCCAAAAATCCTGACA
803	ACCGAGAGAACGGACACAAT
816	ACACAATCCCGGAGACAGAA
820	AATCCCGGAGACAGAAACCA
1004	AAGGGCTGTCCCGTAAATGA
1007	GGCTGTCCCGTAAATGATCT
1015	CGTAAATGATCTCCACGGCT
1080	AGTCGGGCTCTCTAATCTGT
1163	GCTGTGAGCAGCTCTTTTCA
1362	GGAGGACTGTGTTCTTCTCT
1367	ACTGTGTTCTTCTCTCCGCA
1657	ATTCGTGCGAGGAAAGGTCT
1661	GTGCGAGGAAAGGTCTAACT
1668	GAAAGGTCTAACTCCCCCTA
1912	AAATACCCGCGAAGCCAAGA
1919	CGCGAAGCCAAGAAAGTTCT
1927	CAAGAAAGTTCTGCCCCGAA
2151	CGTCAACCGCATCAAGAAGA
2198	GATTCGAACTCCTCCGCATA
2203	GAACTCCTCCGCATACTGAT
2209	CTCCGCATACTGATCATGCT
2212	CGCATACTGATCATGCTCCA
2334	TGGCAGGATGACCCTATGTT
2336	GCAGGATGACCCTATGTTGA
2533	TTCCAGTGGGTCTTCAAGCA
2716	TTGCCGGAACCCAACTACAT
2721	GGAACCCAACTACATCGAGT
2728	AACTACATCGAGTTGGCGGT
2731	TACATCGAGTTGGCGGTGTT
2818	GAATTCGTCGCTCTCTGCAA
2858	CAGAACCCGTAACTCACCAA
2940	GATCAAGGACCAGATGACCT
3029	GGATCAAGGCGGCTGATTTT
3071	AGCTTCGACTTCGATGCCAA
3080	TTCGATGCCAACCCCAACAT
3095	AACATCGACCCAGCTACCAT
3098	ATCGACCCAGCTACCATTCA
3128	AGCTGCGAGTGGATCAAGAA
3130	CTGCGAGTGGATCAAGAAGA
3134	GAGTGGATCAAGAAGAGCCA
3293	GACGAGAAGCAGCTGAACAA
3339	ATCTCCTCTGCATCGACGAA
3350	ATCGACGAACTCGGCTACAT
3354	ACGAACTCGGCTACATGGAA
3356	GAACTCGGCTACATGGAACT
3392	GAACTCCTCTTCCAGATCCT
3399	TCTTCCAGATCCTGACCGAA
3662	CCTTGTCCAAGTGTTGCTCA
3772	GCCACCTGAGTGCAAAAACT
3862	GACGTGGTACACGACTTCAA
3959	TCTCTGTTGACGCCGACATA
3961	TCTGTTGACGCCGACATAGA
3963	TGTTGACGCCGACATAGAGT
4075	GATGAGACTGTCCACGTCAT
4081	ACTGTCCACGTCATCCTCAA
4093	ATCCTCAATGGCGACGAGAA
4173	ACACCTCCTCTGAGGAACTT
4229	CGTGCAGCTTCATGAGCAAA
4363	CCCTCGAAACATAGCGACAA
4377	CGACAAGCGATCTCACAACT
4413	GAGTGCATCGTCCTTGTTGA
4416	TGCATCGTCCTTGTTGAGGT
4419	ATCGTCCTTGTTGAGGTCGT
4612	TGATGTCCTGGGCATTCGTT
4749	GTCTGGATGACGAGGTTCAA
4968	TCACGCAAGTTCTCCACAGT
4972	GCAAGTTCTCCACAGTTGGA
4977	TTCTCCACAGTTGGAAGCGA
4980	TCCACAGTTGGAAGCGATCT
4987	TTGGAAGCGATCTGCGACTT
5133	GTGACCGTTTCAGAGCGTTT
5136	ACCGTTTCAGAGCGTTTCGT
5284	ATCGGGAAGTCGGTTCATGA
6562	AAGTCCGTCGTGAACTCGAA
6568	GTCGTGAACTCGAACTGGAA
6972	CGATTACGTCAGCGATGTGT
6985	GATGTGTTCAGCGCCTTCTA
7450	TACGGATGGCTCATGTCGAT
7912	GAGAACCCCTTCCTCATCTT
7921	TTCCTCATCTTCGGCCAGAT
7999	CACCTACCGCAGAAGATCAA
8138	TGGGACGAAGGATCTTGACT
8141	GACGAAGGATCTTGACTCCT
8145	AAGGATCTTGACTCCTCCCA
8149	ATCTTGACTCCTCCCACCAT
8560	ATTATCCTCTTGGCAGCCGT
8706	GACGACGATGTCTTGGTGTT
8733	AGCCACATTCCATGGGACAA
8735	CCACATTCCATGGGACAACA
8853	CCACGTCAACCGGATCAAAA
9137	CAAGGACTCGTTCGAAGTGA
9289	GAGGGTTCTGTGATCACCAT
9357	GTATGCGTGGTGAAGCGAAA
9389	AGTGGTGACCGTTGAGGAAT
9393	GTGACCGTTGAGGAATTCGA
9399	GTTGAGGAATTCGAGGCGTT
9405	GAATTCGAGGCGTTCTACGA
9756	GACCTGAGTGTCGAACAGAT
10495	CCGTCTTTCTTCCGCAGTAT
10568	AGAGTCCGCTATGTCTGTGA
10574	CGCTATGTCTGTGATGCCTA
10583	TGTGATGCCTACCAGGTCTT
10587	ATGCCTACCAGGTCTTTCGA
10590	CCTACCAGGTCTTTCGAGAA
11072	GGTGCAACTCCTGCTGATAT
11621	TCGTACTGGTACCAGTCCAT
11814	ATGGTTTTTGGGCTTGGGGT
11957	AGACCCCAGAAAAACTCCCT
11998	CCATGATCGTTGCGTGATCA
12436	TTCGCGCAATGTCATGGAGA
12440	CGCAATGTCATGGAGAAGCT
12539	TACGAAATCACGCAGGAGCA
12722	AGTCACTTGGATCGCTTCGA
12838	TTTGTACGATGGCACCTGCT
13102	GTTGGTCTCGAACGTGTTGT
13131	CCTGCTGGTCAAGGAAGTAT
13135	CTGGTCAAGGAAGTATCCGA
13141	AAGGAAGTATCCGATCCCCA
13145	AAGTATCCGATCCCCAGCAT
13279	GAACGCAACAGGTTGCGTTT
13285	AACAGGTTGCGTTTCGACGT
13679	TCCTCTTCCAGGAGGATGTT
13691	AGGATGTTGGCGGGTTTGAT
13693	GATGTTGGCGGGTTTGATGT
13705	TTTGATGTCCCGATGGGTGA
13837	ATCCACCAACTCCATGACGA
13841	ACCAACTCCATGACGATCCA
14002	CAACTCCTTGACAGCAACGT
14104	TGCGATGAGTTGGCTGTGAT
14107	GATGAGTTGGCTGTGATCGT
14125	GTCGTCCACGCATGGAATAT
14140	AATATAGCCGCGCGCTTGAT
14375	GTGAGATCCCTGTTGATCGA
14414	CTCGACACGATCTGTCGTAA
14481	CGCTTGGAGCCTCATTGTTT
14562	AAGGAAGCACAGTGTCCGAT
14565	GAAGCACAGTGTCCGATTCA
14896	CGAGTTCATCTGTCTGCGTA
15164	AAGTGAGTGCCTGTGATCGT
15830	TGCGGGAGAAGTTAGGAGTT
15835	GAGAAGTTAGGAGTTCCCGA
15838	AAGTTAGGAGTTCCCGAGGA
16056	GTACGCCATCGTCTACGTTT
16241	CGAGTGGCTTGAGTTCGTAT
16245	TGGCTTGAGTTCGTATGGGT
16513	TCGACGGTCATGAACTGCTT
17055	GATGACGTACGCAGTGATCT
17198	TGTTCCAGCCAGGGTTTGTT
17507	AGCAGGAGTTCGAAGGTGAA
17513	AGTTCGAAGGTGAACGGGAT
17758	GTCGGTTCTGAAGAGTTCCA
17761	GGTTCTGAAGAGTTCCACCT
17828	ACACCGTTCCACCTGATGAA
17830	ACCGTTCCACCTGATGAAGT
17834	TTCCACCTGATGAAGTCGCT
17889	ACACGTGGTTCCACATCACA
18005	TACATCACTGCGTCAGGGTA
18126	ATCGACAGGCTGTTCTCGTA
18585	TCTCCGTCTGTGTGCTTGAT
19225	TGTCTCGTAGTCGGATACGA
19981	CTGGACGTACACGAAGAACT
19985	ACGTACACGAAGAACTGGGA
19987	GTACACGAAGAACTGGGAGA
20000	TGGGAGAAGAAGAACGACGA
20006	AAGAAGAACGACGAGCCCAT
20452	GATCGCCTTGGTCTTTTCCT
20786	TTGTCGAGCAGGACCATGAA
20959	ACCTGGACACCGTTAAAGCA
20961	CTGGACACCGTTAAAGCAGT
20965	ACACCGTTAAAGCAGTCGGT
20967	ACCGTTAAAGCAGTCGGTGA
20969	CGTTAAAGCAGTCGGTGACT
20984	TGACTGCGTTAGGAGACTGT
21012	TCGCCTCGTAAACGCAAGTA
21014	GCCTCGTAAACGCAAGTACT
21039	CGTTAAGGTGGGTGCATGAA
21543	ATGTACATCCGCGTCCTCTT
22177	ATCACCGGCTTGGTCAGTTT
22530	ATTCCAGACCCGGACTGTTT
23089	GTCGACATGACTCTCGTTCA
23092	GACATGACTCTCGTTCAGGA
23098	ACTCTCGTTCAGGAATCGCA
23516	ACTCACCCCTTGCGAAAGAT
23524	CTTGCGAAAGATGCACTGGA
24474	TTCTCGCTCTTCTACGCCAA
24483	TTCTACGCCAACTCGCAGTA
24492	AACTCGCAGTACCTGCAGTA
24498	CAGTACCTGCAGTACGTCAA
25362	GAACACGACGGTACCTACAA
25992	GATCAGCTCAAGACCACCTT
26883	AACAGCTTCACGTAGCCCAT
26895	TAGCCCATGACGACGATCTT
26901	ATGACGACGATCTTGGCGTT
26970	ACCTTCTGTGTGATCCGCTT
26973	TTCTGTGTGATCCGCTTCCT
27042	ACGAAGCAGGTCGTGAAGAT
27044	GAAGCAGGTCGTGAAGATGT
27400	ACTCGGGGTAGTACTTCGAT
27404	GGGGTAGTACTTCGATCCTT
27711	TGATTCGGCATGTGGACCAT
27713	ATTCGGCATGTGGACCATGA
27852	ATCTGGTGGAGGTCGATCTT
27861	AGGTCGATCTTGGAGAGGAA
27863	GTCGATCTTGGAGAGGAAGT
27900	TTGGCGAAGTCGAACGTGAA
28143	CAGCACTTCAGGTCGTACTT
28149	TTCAGGTCGTACTTTCCGGT
28251	ACGAACATGAGGTGCGAGTT
28254	AACATGAGGTGCGAGTTGCA
28659	TTCCATTTCTCGGCCAGGAT
28866	TTGAACGGGATGCCGTAGTA
28869	AACGGGATGCCGTAGTAGTT
28875	ATGCCGTAGTAGTTGCCGAT
28937	CTGCCACATGTTGGATTCCT
30410	CGAACGTTACGGAGCGTAAT
30422	AGCGTAATCATTGCTGGCCA
30489	TCAGAAGTCCCAGACCATGT
30493	AAGTCCCAGACCATGTGGTT
30505	ATGTGGTTCGGTACGACGTA
30589	TTGCCGCTGTGGAAGTTGTA
30592	CCGCTGTGGAAGTTGTAGAA
30931	TGTCCATTCGGCGGGAAAAT
31358	CAGAACAGGCAGATCCTCTT
31361	AACAGGCAGATCCTCTTCCA
32008	CACCAGCAGTGCTTTCATCT
32011	CAGCAGTGCTTTCATCTCGA
33175	GTGAGTCCGATCAGTTCGTT
34585	TCGAGGAACGTGGTGTACAT
34588	AGGAACGTGGTGTACATGCT
37318	CGACCTGTTCAGGTGAACAT
37654	AACGAGTTCTGTGTGCTGGA
38097	ATGGTCCATCAACCACGCAA
38124	GTATCGGGATCTCTTTCGCA
38173	GTGATGTGTCCGTGCTGTAA
38188	TGTAAGGCGCTTCGGATCAT
38190	TAAGGCGCTTCGGATCATGT
38196	GCTTCGGATCATGTGCTCAT
38209	TGCTCATGTATCGCACCTCT
38549	GACGTTCACCGAGAACAAGA
38556	ACCGAGAACAAGAAGCCGTT
38559	GAGAACAAGAAGCCGTTCGT
38562	AACAAGAAGCCGTTCGTCGA
39479	CGACTTCCACGAGTACATGA
39585	ATGGTGTACGGCTACCACAT
40655	AGAGTCTGCTCGTCAGTCAT
40657	AGTCTGCTCGTCAGTCATGT
40667	TCAGTCATGTGCCACTCCTT
41293	CACTGCACGTAGTCGAGTAT
41436	TCGTTGTCGTACGCGATGAA
41438	GTTGTCGTACGCGATGAACA
41652	ACCAGAGGGAAGTAGACGAA
41654	CAGAGGGAAGTAGACGAAGA
41832	TACGTCACGGTGAAGATCGT
41841	GTGAAGATCGTGCCGATGTA
41856	ATGTAGGCCAGCGTGTTGTA
42504	GCGAGGCCGTAAATGATGAA
42549	AAGCCGGAGATGAAGAACGT
43362	GCGTGGAAGAGGATGTTGAA
43428	CCGAATTCGGTGAAGAGCTT
43876	TGTGCAGATTCACGCGTGTT
43880	CAGATTCACGCGTGTTCCTT
43949	CGGATCAAGCTAGGAACGTA
43986	CTTGGCGCACAAAAGTGGAA
43990	GCGCACAAAAGTGGAAGGAA
45110	CTCCTCAAGCCAGAAGAGAT
45401	GTAGACGTATTCGGTGAGGT
45645	GCGTAGTTTGGGCCAGTTTT
45658	CAGTTTTCGAGTAGGCGGTT
46020	GAAGTAGGCGAGTTCGATCA
46519	TCGGTGATCTGCTTGACGAT
46521	GGTGATCTGCTTGACGATCA
46635	CAGCGCTTCATTGAACGGAA
46671	GATGAGCGTATCCGTCGTTT
46712	CGTACATTCGGTCGTTTCCT
46717	ATTCGGTCGTTTCCTGGTCA
46815	GTTGCCCTTCGGTATGAAGA
46822	TTCGGTATGAAGATCGGCGA
46873	TCGTTACGGCATTACGAGGA
46876	TTACGGCATTACGAGGACGA
46882	CATTACGAGGACGAGGGTTT
46889	AGGACGAGGGTTTGATCGTT
46929	CTTCCGTGACTACTGTCAGT
47209	CTTGACCTTGACGCAAGTGT
47213	ACCTTGACGCAAGTGTGAGA
47215	CTTGACGCAAGTGTGAGAGT
47249	ATGGACGTCAACGAGCAGAA
47567	TTCGCGCAGTACATGACGAT
48281	CTTCTCTCGTTTCTCCTCCT
48448	AGACCGATCGTGAGGAAGAA
48453	GATCGTGAGGAAGAACGCTT
49224	CTACGTGACCCTGTCCATAT
49240	ATATCCGCCAACGGCATCAA
49255	ATCAACGGACAGGACCACTT
49707	CGCCAACCACAACTTCTTCA
50449	ATCGTGGGACTCGAACTGAT
51468	GTACACGTCATCGGCATGAT
51472	ACGTCATCGGCATGATCACT
51475	TCATCGGCATGATCACTCGT
51481	GCATGATCACTCGTTCGTGA
52421	TCACTGAAGGTGATCCGCTA
52423	ACTGAAGGTGATCCGCTACA
52438	CTACAAGACGGCCAAGTACA
53106	TGAGATGGGCAGCTTCAACA
53119	TTCAACACCCTCATGCGGTT
53122	AACACCCTCATGCGGTTCTT
53254	CGGCTGTTCTTCATCGACAA
53403	CCAGTTCACCGTCTATCTGA
53553	GATCTGTCAGGAGGACATGA
53581	CAGATGTTCTTCTCGCTGCT
53584	ATGTTCTTCTCGCTGCTCGT
53740	CTGTTCCTCGACGACTACAT
53743	TTCCTCGACGACTACATGGT
53752	GACTACATGGTCCGGTTCAT
56045	CTCGCTGACTTCGATCACAT
56358	TTGCCCTGGATGTTGGAGTA
56367	ATGTTGGAGTAGTGGGCGAA
56424	AAGCCCTTCTCCGAGTTGAA
56429	CTTCTCCGAGTTGAACCACT
56436	GAGTTGAACCACTTCACGGT
56466	ATGCTCGTCCTTCTGTCAGT
56570	CCGATCGGATCTTGTGACAT
56744	GGTGTAGCTGATCAGCTTCT
56754	ATCAGCTTCTTGGGGTCGAT
57513	AGCTTGCGCAGGTTCATCAT
57515	CTTGCGCAGGTTCATCATGA
57550	GGTACTTCATCGGTCTCTGT
57603	GTTCAACGGGTTCGGAGTTT
58518	CGGTTTCCTTCTCTGAACGT
58794	TAGCGGTCGGTGATGATGTT
59208	TCCGTCATCACGTTGACGAA
59210	CGTCATCACGTTGACGAACA
59880	ACGAGGTTGTCCTGGTTGTA
59882	GAGGTTGTCCTGGTTGTAGT
59895	TTGTAGTGGGCTTCCTCGTT
60314	ATGCGGAGATGGCTTTGAGA
60356	TCCGGGTTCCCACTTGATTT
60359	GGGTTCCCACTTGATTTGCT
60366	CACTTGATTTGCTCCTGCCA
60392	ACAGGGTTCTCTCGAACGTT
60423	ACGTCAACACGAGGAGAGAT
60426	TCAACACGAGGAGAGATCCA
60433	GAGGAGAGATCCACCTTCAT
60437	AGAGATCCACCTTCATGGCA
60444	CACCTTCATGGCAACTCACA
60772	GAAACCGTCGTGCAGAACAA
60784	CAGAACAAGCGCTTCAGCAT
60790	AAGCGCTTCAGCATCAAGGA
60796	TTCAGCATCAAGGAGACGCA
60877	AAGTACACGTACCCCGACAA
61153	ATCGACTGGGTGACCAAGAA
61372	CAGTCGGACTTCTCGAACTT
61623	GAACAAGCTCCTCAAGGTCA
61631	TCCTCAAGGTCACTCCGTAA
61709	TCCGTACGGATTGCTGGATA
61711	CGTACGGATTGCTGGATACT
61718	ATTGCTGGATACTGCTGCGA
62642	CCTTCGAGCACGTTGAAGAT
62966	GCTTCGAACTGTCCTGTCAT
63541	ATCACCAGGTCGTAGACGAT
64284	ATTCTCATGAGTCGGCTCCA
65758	GATGGAGCAGATGTTGACGA
65917	GTTGTTGACCAGGATGTCGA
66571	AGGAGCTGCTTGAACACGAT
66577	TGCTTGAACACGATGCGGTT
66579	CTTGAACACGATGCGGTTCT
66843	GCCCACCTTCAGTTTGATCT
67517	ACAACGGGGTTCCTTTCACA
67598	ATCAGCACAGATCGGGTGAT
67616	ATTGGCCTGTTGAGCGTGAA
67621	CCTGTTGAGCGTGAACGATA
67652	AGAGGTGAGGCAAGTAGACA
67657	TGAGGCAAGTAGACATCGGA
67827	GATCACGTTGGAGATGTGGA
67831	ACGTTGGAGATGTGGATCGT
68301	TACGTCGAGGATGTTCAGCA
68424	GGAGACGATCATCTCCTTGA
68494	GCCACATACATCGGATGTGT
69124	AGCCAGGTAGTTGTTGACGA
69137	TTGACGATGACGTGGTCGTT
69152	TCGTTGCCGTAGATCCGTAT
69187	GATCAGGTAGTTGCTGTCGA
69257	ATGGTGTTGTAGCGGATGGT
69260	GTGTTGTAGCGGATGGTGTT
69272	ATGGTGTTGTCGGAGCTCTT
69325	CTCGAACAGGTTGTACTCGA
69328	GAACAGGTTGTACTCGACGA
70033	TTGCATGGTGCCTCCAAGAT
70867	GCGTAGGAGAAGTCGAAGAA
71047	TCGATCAGCGAGTGGTAGAA
71271	GTCGAAGTGGTCGAAGTAGA
71274	GAAGTGGTCGAAGTAGACCT
71278	TGGTCGAAGTAGACCTGGTA
71280	GTCGAAGTAGACCTGGTACT
71283	GAAGTAGACCTGGTACTGCT
71817	AGATGGGAGTTGGAGTGCAT
71823	GAGTTGGAGTGCATGGACAT
72050	GTCCTCCAGGTATTCGAGTA
72212	CTTGAGTTTGAACGACCGGA
72549	GACAGTTCGTTGAGGTCGAA
73273	GTTGAGGAAGGCGAAGCTTT
73911	CTGGAAGAAGAGGAAGACGA
73918	AAGAGGAAGACGATGACGGA
74065	AGGTACTGGTCCCAGATCAT
74068	TACTGGTCCCAGATCATCGT
74071	TGGTCCCAGATCATCGTGAA
74077	CAGATCATCGTGAAGCCGAA
74122	TTGCACATGGGCAGGATGAT
74134	AGGATGATCTGGGCGAAGAT
74206	ACCTCCTTCATGAACTCGGT
74208	CTCCTTCATGAACTCGGTCA
74218	AACTCGGTCATGACGAGGAT
74224	GTCATGACGAGGATGGAGAA
74475	GACGACGAAGAAGGAGTTGA
74478	GACGAAGAAGGAGTTGAGGA
74481	GAAGAAGGAGTTGAGGAGGT
74485	AAGGAGTTGAGGAGGTACGT
74843	CAGCTTGTAGATGACGGTCA
74945	GAGGATGAACAGGATGGTGA
74948	GATGAACAGGATGGTGAGGA
75071	GGCGAGGAAGATCATCATGT
75117	GTGAGCATGATGGAGACCAT
75120	AGCATGATGGAGACCATCGA
75123	ATGATGGAGACCATCGAGGT
75224	GTACATGATCCGCCAGAGTT
75510	GCCATGGGGATGAACTTGAA
75743	ATTCCCTGTTCCTGGAGGAT
75772	CTTCTTGTCGAGCTCACGAA
75776	TTGTCGAGCTCACGAAGCTT
75953	GTGACGTCGACGTTCTTGTT
76151	ACGACCTCGTACTTGTCCTT
76286	TGGATCACCTTCTTCTCGCA
76352	GTCATCGACGGCTTGTACTT
76412	CAGAGGAGGTTGGAGAAGTA
76415	AGGAGGTTGGAGAAGTACCA
76418	AGGTTGGAGAAGTACCAGGA
76688	TCCTGGCTGCTCTTGATCTT
76691	TGGCTGCTCTTGATCTTGCT
76693	GCTGCTCTTGATCTTGCTGA
76760	GTGACGTCGTTCATGACGAT
76817	TTCGTCTCGAAGTCGTCGAA
76820	GTCTCGAAGTCGTCGAAGAT
77046	GCGTTCTCTGCATGACAACT
77132	GGGTCAATAGTCCGATGACT
77290	CTCGACGGGAGTTCAAAGAT
77294	ACGGGAGTTCAAAGATCCGA
77330	AGTGGGCGAAGCATGGAAAA
77332	TGGGCGAAGCATGGAAAACA
77383	CCTGTTCTTCTCGGATCAGA
77395	GGATCAGATCCGATCGGAAA
78392	TCGCTCTTCTTCCATGACCA
78394	GCTCTTCTTCCATGACCAGT
78530	CCACACGATACATCGGATGA
78534	ACGATACATCGGATGACCCA
78562	CGTGGAACGTCTGGACAAAA
78570	GTCTGGACAAAACTTCGCCT
78595	ATTGCATTCCCGCGTCGATA
78607	CGTCGATACATCCGATGTCT
78619	CGATGTCTATCGTGAGGGAT
79177	AAGAGCTGCGAGACCTTCAA
79336	TACCTGAGCCAGTTCATGGT
80424	TCGATGTTGTCGTTCCCGAA
82602	ACAGACTCGAAGGGACTTGA
82611	AAGGGACTTGATCACCGGAT
82642	CTGCGAATGGAGTTCCTCAT
82658	TCATGAAGCGTTCCTCGACT
83356	GAGTACAACTCCTTCGGGTA
83388	CAAGCTCATCGAGGAGATCA
83442	CATCCTGAAACCGCTGAAGA
83620	TTCGTCAGAGGTCTGTTCGA
84300	TACGAGACGTACCCGCATAT
84750	GACATCGAGTCATGGGAGTT
84753	ATCGAGTCATGGGAGTTCGT
84819	AGCTCTGGCATTCACCTGAT
84822	TCTGGCATTCACCTGATGGA
84828	ATTCACCTGATGGAGCCTCA
84855	TTTTTCGGCTGCGAGGATGA
84874	ATCGGCATGGAGACGACATT
84923	CTGATCTGGGTTGGCGTTAT
85396	AATCGGATCCACCTGGATCT
85402	ATCCACCTGGATCTCTGTGT
85671	GTGGAGTGATCGTTTCAGGA
85702	CTTGTCCATCTCAGCAGTCA
85939	GATGTGCTCGGTCTTCAAGA
86608	GGAACTCGGCCCGAATAAAT
86649	TTTCCTAGGCTGTGGTCACA
86666	ACACGCTGAAAGGAGGTGAT
86672	TGAAAGGAGGTGATCCGAGA
86679	AGGTGATCCGAGAACATGGT
86764	AGTTCGTCTGCCGAAAACCA
87058	GTTCAAGATCGACCGGAGAA
87127	ATGGCGTATCTCTGGCAGTA
87685	GGAGTCCTTCAACAACGAGA
87692	TTCAACAACGAGATCGGCCT
87746	GACTACCTCGTCCTGGAAAT
88750	TCGAGCAGTTCTCTCACGAT
88752	GAGCAGTTCTCTCACGATGT
88813	ATGAGCATCCAGCGCAGATT
88993	AAGGACGGGTTCTGTGTCTT
89161	ATCTGCCGTTGCAGATCCAA
89169	TTGCAGATCCAACCAGCCTA
89172	CAGATCCAACCAGCCTATGA
89250	ACCTTAGGCCGTGTTCTGAA
89470	GATCAGGTCGTCGTAGTTCT
90204	AGGTCCAGAAGTTGGGGTTT
90329	TTGCGGAAAGTGACCCACAT
90334	GAAAGTGACCCACATGGTGA
91722	GGACCGAAGAACCCTGTAAT
91726	CGAAGAACCCTGTAATCCGT
91731	AACCCTGTAATCCGTCAGGT
91970	CCACGTGCTGAACGAATGAT
91988	ATCGTGTACCTCGTCGATCA
92522	CGTTTCGTCGAACGTTCGTT
92528	GTCGAACGTTCGTTCCCTTT
92539	GTTCCCTTTCTTGTGGTCGT
92682	TTCAGTCTGTTCGTGCGTGA
92685	AGTCTGTTCGTGCGTGATCT
93549	TATCTGGACGCGGTGTACAA
93561	GTGTACAAGCTCGTCGAGTA
93564	TACAAGCTCGTCGAGTACGA
94574	TACGCCGAGTCGTACTACTT
94577	GCCGAGTCGTACTACTTCTA
94586	TACTACTTCTACGACGGCGA
95262	TCGAGGATCGTGTACAGGAA
95565	TGGACGAGGGAGAAGAAGAA
95571	AGGGAGAAGAAGAAGGCGTA
96671	GTCATACGGGTGTAGACCAT
96803	AGGATCTTGATGGTGGTGGT
96805	GATCTTGATGGTGGTGGTCT
96977	GTGGTCATCAGTACGTCCTT
97030	GTCAGCCCTATGAAGAGGTA
97228	AGCACGATGAAGACGGTGTT
97230	CACGATGAAGACGGTGTTCT
97234	ATGAAGACGGTGTTCTGCGA
97237	AAGACGGTGTTCTGCGAGAT
97402	AGGGTGAAGAACTCGACGAT
97405	GTGAAGAACTCGACGATGCT
97408	AAGAACTCGACGATGCTGCT
97778	CTGTGGGCATGGAAAGAGTT
97781	TGGGCATGGAAAGAGTTCCT
97807	AGGTGTGTGAACCGTGGAAA
97810	TGTGTGAACCGTGGAAACGA
97823	GAAACGAGCGAGTTCCGATT
97831	CGAGTTCCGATTGGGAACTT
97886	CAAGATGGATCCGAACAGGA
99072	ACGGGAATCGATCTTGCGTT
99099	CGGTCGTGTTCGTATGTCAT
99139	TTTGGGGGCAGAAATGACCA
99146	GCAGAAATGACCAGAGGCAT
99584	ACGAACTACCAGCGCTACAA
99586	GAACTACCAGCGCTACAAGA
99596	CGCTACAAGAACATCCGGAT
99650	TCGAGCTTCAACTACGCCTA
99652	GAGCTTCAACTACGCCTACT
99655	CTTCAACTACGCCTACTCGT
99770	TCGAACCTGAACAGCGAGAT
99869	CAGGACCAGTTCCTCAACTA
99923	GGGGTGTTCGTGAAGAACAA
99947	GGCGGTTCGATGAACTTCAT
100123	GTGGTACAAGGGCAACATCA
100126	GTACAAGGGCAACATCACCT
100130	AAGGGCAACATCACCTTCGA
100135	CAACATCACCTTCGAGTCGT
100202	ACGCACGTGTACGACTTCAA
100208	GTGTACGACTTCAACGCCAA
100336	TTGCCGGTTCATCGACATGT
100669	GTCCATGCCTCTGGTCATTT
100680	TGGTCATTTCTGCCCCCAAA
100682	GTCATTTCTGCCCCCAAAGT
100747	AACGCAAGATCGATTCCCGT
100860	TACACCTGGACTTCGGATCT
101307	TTCAACAACGTCGACCTCGT
102219	GCGACGAACTTCAAGTTCGT
102848	AGGTACATGAGTTCGTCCGT
102850	GTACATGAGTTCGTCCGTGA
103490	GATGCTGCCATTTCGGATGT
103495	TGCCATTTCGGATGTCTCCA
103497	CCATTTCGGATGTCTCCAGA
103763	CTCTCGAAGAAGTCGATCGA
103769	AAGAAGTCGATCGAGGCGAA
103841	TTGACCAGGTCGTTCCACAT
103844	ACCAGGTCGTTCCACATGAA
103847	AGGTCGTTCCACATGAACCA
103849	GTCGTTCCACATGAACCAGA
104720	CGAGATGATGAAGAGCCAGA
106193	ATGACGAGGTTCTCCTCGTA
107063	ACCATCTCCTTGACCCAGAA
107065	CATCTCCTTGACCCAGAAGA
107165	GAGATCAGGTCGGTGTAGTA
107171	AGGTCGGTGTAGTAGTCGTA
107173	GTCGGTGTAGTAGTCGTACA
107438	AGGCTGAAGTACACGAGGTT
107441	CTGAAGTACACGAGGTTCGA
107506	TTGGAAGTCGAGGAAGGTCT
107665	GAGAAGCAGTCTGACGACTA
107672	AGTCTGACGACTACTCGGAT
107759	ACGCCAACGCGTGCATATTA
107808	GTCCACACAAGCGATCACAA
108587	GCGCAACAGATCTACGTTGT
108603	TTGTCCATGAGTTCGGGGTT
108606	TCCATGAGTTCGGGGTTGAT
108609	ATGAGTTCGGGGTTGATGGT
108612	AGTTCGGGGTTGATGGTCTT
108614	TTCGGGGTTGATGGTCTTGA
109272	ACCATGAGGACGTAGAGGAT
109275	ATGAGGACGTAGAGGATCCA
109811	TTCGACTTCATCCTGCGGAT
110177	GGATAGCATCCGTGGATCAT
110384	CAGTTGGTGAAGCTGGAGAA
110507	CACGTCGGCTACTACTACAA
111140	TACAAGAAGCTGTGGCGGAT
111158	ATCACGTACGACTACCTCGT
111161	ACGTACGACTACCTCGTGAA
111163	GTACGACTACCTCGTGAAGA
111167	GACTACCTCGTGAAGACGAA
111191	CTGCACAACCTGATCTTCGT
111445	GTGGGTGATCTGGAACATCT
111476	ATGACCAGGACGGACATCAA
111482	AGGACGGACATCAACAGCAA
111849	CAGGACTTGGAACCGTAGAT
111990	ACGGAGTTGTTCACCTTGGT
112046	CATGATGTTCGACGCGAAGT
112308	CCCTTCACGTCGAAGAACAT
112593	TTCGGGAACATCTGCGTGTA
112623	AGATACGTGCCGTAGGAGTA
112641	TACCCCAGGTAGGAGATCTT
112644	CCCAGGTAGGAGATCTTCTT
112925	CAGTTCGGAGGTCATGTAGA
113322	ATGCTGTCTCATGCACCCTT
113345	CAACGGTCAGTTGTGCGAAT
113349	GGTCAGTTGTGCGAATCCAT
113626	CTTCTCGATCAGCGTCTTGT
113632	GATCAGCGTCTTGTACAGGA
113855	TGGTCGGTCTTCTCGAAGAA
113857	GTCGGTCTTCTCGAAGAAGT
114155	AGCTTCTTTCCCTCCAGGTT
114158	TTCTTTCCCTCCAGGTTGCA
114790	GAGACGCAGATCATCATGGT
116611	TGAGCGGAAGATCAAGGACT
116615	CGGAAGATCAAGGACTAGCA
116724	CGGAGGCGAGAATGAACTTT
116729	GCGAGAATGAACTTTCCCCT
119250	CGTTCAGGTCAAGGATCGTT
119726	TTGTTGACCAGGACGTCGAT
119986	CAGATTCATCCAGGTGCCTT
119989	ATTCATCCAGGTGCCTTCCA
121201	AAGCCAGCATGTGACAGGAT
121209	ATGTGACAGGATCTGGCCAT
121219	ATCTGGCCATGAGGGAAACA
121698	GTCTATCCCATGGTCAAGGT
121701	TATCCCATGGTCAAGGTCGA
122969	TTGCTTGCCGTCACTGTCAT
123839	CAGATGGTCAACGACGAGTT
124079	GTGATGGTGATCACCGTCAT
124082	ATGGTGATCACCGTCATGGT
124088	ATCACCGTCATGGTCAGCAT
124328	CAGCGGAACTTCTTCAGGAA
124513	CTTGTACCAGTAGCTCAGGA
124544	TCCTTGGCGAACTGCTTGAT
124546	CTTGGCGAACTGCTTGATCT
124552	GAACTGCTTGATCTGGGTGA
124607	TAGTCCAGGTCCAGGTTCTT
124637	TTGTCGTTCGTCACGTACGA
124712	TCGGCGTACTTGTTCAGGTT
124714	GGCGTACTTGTTCAGGTTCT
124724	TTCAGGTTCTTCCAGTCGGT
124819	GCGCTTGATCGTCTTCTTGT
124835	TTGTCGTCGATGTACCGCTT
126318	GCCATCATGATCGACTGGTT
126888	TGTCCGAGGAAGTAGAGGAA
126890	TCCGAGGAAGTAGAGGAAGA
126921	TCACGGTTGTCGATGATCCA
126923	ACGGTTGTCGATGATCCAGT
126927	TTGTCGATGATCCAGTCGCT
127621	TCGTGCGTGATGAAGACCAT
127624	TGCGTGATGAAGACCATCGT
128250	TCCGAAGACCTTCCACAACT
128883	GTGAAGGGGATCTGGTAGAA
128889	GGGATCTGGTAGAAGTGGAA
129074	TATGCCGAGCTTCTCAAGGT
129333	TTGTTGTTCTCGGGGTGGTA
129591	TTGAAGGCGATGAGGGTGTT
129867	TACACGTGCTGGTCGTTCAT
129937	GAGGTTCTGGTAGATGTGCT
130046	TAGGGGTGGAAGTCGTTGAT
130051	GTGGAAGTCGTTGATCCAGA
130055	AAGTCGTTGATCCAGACGGT
130604	AAGACGACGTTGGGGTTCTT
130856	GGCTTGATCACGAACGTGTT
131361	CCACATGGATGGTCTGTTGT
131397	GTATGGCCTTTCGTTCCTCT
131823	GCGTCCTTGATCTCTTCCTT
131907	AGAACCTCCTTGCCGAAGAT
132014	GACCTTGTATCCGGTCAGAT
132018	TTGTATCCGGTCAGATCGGT
132048	TGACCCGAAGTCGACTTGTA
132054	GAAGTCGACTTGTAGCTCCA
132081	TCAGTCACGCGACAACAACT
132211	CATTCACCCGATTTCGCAGT
133130	CGAACTAAATCCCGGTACGA
133712	TTCATGTTCGAGACGCCGAA
134024	TAGATGTCGGCATGGTCGAA
134751	CGATCCTATGCGTATCGTCA
135267	TGCATGTCCTGGATGGACTT
135269	CATGTCCTGGATGGACTTCA
135461	AGGCTTGTCTTCCGTGTCTT
135463	GCTTGTCTTCCGTGTCTTCT
135468	TCTTCCGTGTCTTCTCGCAT
135479	TTCTCGCATATGTCGCTGGT
136137	GAAGTGAGCCACGTCACATT
136147	ACGTCACATTCGCTTCCTGT
136149	GTCACATTCGCTTCCTGTCA
136152	ACATTCGCTTCCTGTCAGGA
136222	CATCACATGAAGCACCGCAT
136228	ATGAAGCACCGCATCGTCAT
138895	TCAAGGTGGAGGAGTTCGTT
139017	ATGCTCTTCAACCTGGTGCT
140228	AGCGCATTGTTGACCTTGGA
140233	ATTGTTGACCTTGGACGGGA
140257	GTAACTCAGGCACCAACAGA
140475	ATGGCCATCAGACTCGAGAA
140529	ATCTCCTTCTTCACCGACCT
140666	CCTGGAACTCTTCGAGTACA
140674	TCTTCGAGTACATCCACCCA
140826	ACCTACGAGGACGTCTACAA
140829	TACGAGGACGTCTACAAGCT
140835	GACGTCTACAAGCTGACGTA
140838	GTCTACAAGCTGACGTACGT
140959	GTTGGCACCGGACATATGAA
140965	ACCGGACATATGAACGGTCT
141297	CAGCATGAGGAAAGGCAGTA
141300	CATGAGGAAAGGCAGTACGA
141307	AAAGGCAGTACGACCGATGA
141428	GCCTACCTGATCGAACAGAT
141437	ATCGAACAGATGGCGCAGTT
141440	GAACAGATGGCGCAGTTCAA
141653	GGATTCGCGGTGAAGTTCTA
141662	GTGAAGTTCTACACCTCCGA
141668	TTCTACACCTCCGAAGGCAA
141671	TACACCTCCGAAGGCAACTA
141677	TCCGAAGGCAACTACGACAT
141680	GAAGGCAACTACGACATGGT
141686	AACTACGACATGGTCGGCAA
141689	TACGACATGGTCGGCAACAA
141704	AACAACACGCCGGTCTTCTT
141719	TTCTTCGTCAAGGACCCGAT
141722	TTCGTCAAGGACCCGATGAA
141725	GTCAAGGACCCGATGAAGTT
141728	AAGGACCCGATGAAGTTCCA
141734	CCGATGAAGTTCCAGCACTT
141797	CACGACATGCAGTGGGATTT
141905	TACACCTCGCACACGTACAT
141911	TCGCACACGTACATGTGGAT
141913	GCACACGTACATGTGGATCA
141919	GTACATGTGGATCAACGCGT
141949	GTTCTGGGTGAAGTACCACT
141962	TACCACTTCAAGACCGACCA
141986	ATCGAGTTCTTCACCCAGCA
142705	CTTCACCTACTGGACGAACA
142709	ACCTACTGGACGAACATCGA
142711	CTACTGGACGAACATCGACA
142888	GTCGTGTGCCTGAAAACGAA
142891	GTGTGCCTGAAAACGAAGCA
142926	TGTGGCCTGAAAAGGAAGCA
144129	AGTCGGATAACGCTCTCCAT
144131	TCGGATAACGCTCTCCATGT
144134	GATAACGCTCTCCATGTGCT
144404	GTTGATGTCGTGATGGACGA
144408	ATGTCGTGATGGACGACGTA
144411	TCGTGATGGACGACGTAGTA
144413	GTGATGGACGACGTAGTAGT
144423	ACGTAGTAGTGCGCCTTGAT
144425	GTAGTAGTGCGCCTTGATCT
144438	TTGATCTGCGCGAAGTCGAT
144528	TTCTGCCGGTTGCACTTGAA
145447	TTGCTGATCCACAGCCAGAT
145453	ATCCACAGCCAGATCAGGAA
145463	AGATCAGGAAGACGACCACA
146328	ACGCTCTTCCTGAGGAACTT
146330	GCTCTTCCTGAGGAACTTCA
146334	TTCCTGAGGAACTTCACGGT
147499	GAACGGCTGATGATGTTCGA
147505	CTGATGATGTTCGACCTCGA
147553	CACTTCGACGTGTTCAACCA
147629	ACAAGCCGTACAGGGACAAA
147636	GTACAGGGACAAATGGGTCA
147706	GTACCGACGGAACATCACTT
148216	TTCGTACCAGTCGAGGAAGT
148334	GAGCAACCCATCTCGATGAT
148342	CATCTCGATGATGTGGAGGA
148431	GATTCATGACCAGGAGGGAA
148607	TGCTTCTCTTCTCCGAAGGA
148609	CTTCTCTTCTCCGAAGGAGT
148613	TCTTCTCCGAAGGAGTGACT
148689	GATCCATCGTGCTCTTCTCT
148837	AGGAGGTGGAACACACATGA
148840	AGGTGGAACACACATGACCA
148942	GATCGAGTACCTCTTCACCT
148946	GAGTACCTCTTCACCTACGT
148953	TCTTCACCTACGTACAGCCA
148955	TTCACCTACGTACAGCCACT
149147	TACTTCATCGACGACGAGGT
149639	TCCGACCACGTCTACTACAA
149642	GACCACGTCTACTACAACGT
149645	CACGTCTACTACAACGTGGT
149687	CACATCGTGTTGCACGAACT
149870	GTGATGTGGCAGCACTTCAA
149873	ATGTGGCAGCACTTCAACGT
149984	CCCCGTTGAGGATTTTCGAT
150388	ATGATCACCGCGTACTGGAT
150391	ATCACCGCGTACTGGATGAT
150394	ACCGCGTACTGGATGATCTT
150397	GCGTACTGGATGATCTTCCT
150403	TGGATGATCTTCCTCGGGTA
150405	GATGATCTTCCTCGGGTACA
150409	ATCTTCCTCGGGTACATCCT
150412	TTCCTCGGGTACATCCTGTA
150798	TCTGCACAAGGACATCGACA
150802	CACAAGGACATCGACATGGT
151452	AGGATGCTCTTGATCTCGGT
151454	GATGCTCTTGATCTCGGTCA
152049	TGCGTCTGAACGTCCTTGAA
152631	GAGACCTTGGTCTTCTCCTT
152766	ATCTCCAGCTTGGCGTTGAA
152769	TCCAGCTTGGCGTTGAACTT
152771	CAGCTTGGCGTTGAACTTGA
152774	CTTGGCGTTGAACTTGAGCA
152780	GTTGAACTTGAGCACCTCGT
152784	AACTTGAGCACCTCGTCGTT
153030	TTGTGGGCCTTGAAGCAGAT
153038	CTTGAAGCAGATCCTGGAGT
153319	GCAAGGCGATGACTTCACTT
153342	TGAAACCAGTCTCACCACGT
153344	AAACCAGTCTCACCACGTGT
153351	TCTCACCACGTGTACGTGAA
153457	CGCAGCATAGCCAGGATTTT
153798	TACACCCGAGGGGAAGATTT
153809	GGAAGATTTCGTGCGTCTGA
153819	GTGCGTCTGAAAACACCACA
153824	TCTGAAAACACCACAGCGGT
154200	GAAGAACTCGCCACCTTCAT
154482	ATCCGCGAGTTCCTCATGTA
154614	GAAGAATCCGAGAAGGCCAA
155028	TACGACGCCATCAAGGACAT
155036	CATCAAGGACATGCACCTCT
155484	GAGATCTACAACGAGGCGAA
155535	GTCAAGCTCGACATCGACTT
155541	CTCGACATCGACTTCATGCA
155544	GACATCGACTTCATGCAGCT
156606	GTCACCCATAACGAGACCAT
156609	ACCCATAACGAGACCATCGA
156690	CAGAAGCGCAAGCTCATCAA
156693	AAGCGCAAGCTCATCAAGCT
156699	AAGCTCATCAAGCTCGGCTT
156717	TTCGGCATCGTGAACTTCCT
156722	CATCGTGAACTTCCTCCTCA
156726	GTGAACTTCCTCCTCACCAA
156729	AACTTCCTCCTCACCAAGCA
156860	CATGTACGCGATGGAAGGAA
156870	ATGGAAGGAACCGTCGAGTA
156873	GAAGGAACCGTCGAGTACTT
157022	GAAGAAGCTCTTCGACGACT
157029	CTCTTCGACGACTTCTCCAA
157032	TTCGACGACTTCTCCAACCT
157038	GACTTCTCCAACCTCCTCAA
157392	GACATCGTTCAGGTGGAGAA
157395	ATCGTTCAGGTGGAGAAGGT
157443	TACAACCTCTCCGTCAACGA
157458	AACGACCTGCACACGTACTT
157530	AACCTCTTCGACATCCACGT
157534	TCTTCGACATCCACGTGGAA
157611	AGCCCCGAAAATACGAAGGA
157613	CCCCGAAAATACGAAGGAGA
157690	ACATCGCCGAGTTGATCAGA
157692	ATCGCCGAGTTGATCAGAGA
157698	GAGTTGATCAGAGAGACCGT
157701	TTGATCAGAGAGACCGTCGA
157716	GTCGAGGACGGAATATCCTT
157722	GACGGAATATCCTTCCCCAA
157773	GACGGGACCAAGTATCAACT
157776	GGGACCAAGTATCAACTCGA
157789	AACTCGACTTCGGAGACGAA
157794	GACTTCGGAGACGAAGTCAT
157804	ACGAAGTCATCGGCAGGAAT
157806	GAAGTCATCGGCAGGAATCA
157810	TCATCGGCAGGAATCACGAT
157834	TCGACCTCCATCACATCGAA
157836	GACCTCCATCACATCGAAGT
157882	GTACCGCATATCCGATCCTT
157922	AGATGACCGCATCACAGGAA
157927	ACCGCATCACAGGAAATGGA
158235	GATCGACATGCGGAGTTTCA
158239	GACATGCGGAGTTTCATCGA
158311	TATGCGCGCGAATTCGGAAA
158374	GGCCATAGGGAGAGCTAAAA
158386	AGCTAAAAGCTGTCCCGGAA
158403	GAAACAATCTCCGAGCCACA
159350	GCAGTTCCACATCCATGACT
159357	CACATCCATGACTCAAGCGT
159717	ACGATGAACCTGTCCCTGTA
159719	GATGAACCTGTCCCTGTACA
160397	ATGCGTCACCACGATCTTGT
160402	TCACCACGATCTTGTCGTCA
160407	ACGATCTTGTCGTCATCGGT
160438	CAATGCCGTCATGGACGAAT
162498	TCGGTGAGGATGACGTTCTT
162500	GGTGAGGATGACGTTCTTGA
162576	TCGATGATGCCGGTCATGTT
162579	ATGATGCCGGTCATGTTGGA
162805	CTGTCATGGAGACCACTCTA
162813	GAGACCACTCTAACCGCAAA
162860	TACGGTCCTCATTGCGTGAA
162863	GGTCCTCATTGCGTGAAGTT
164488	AGGAACACCTCGTAGTCCAT
164491	AACACCTCGTAGTCCATCGA
164518	AACAGGATGGCGAAGAGGAA
164521	AGGATGGCGAAGAGGAACAT
164529	GAAGAGGAACATCGGGATGA
164533	AGGAACATCGGGATGAACGA
164535	GAACATCGGGATGAACGACA
164539	ATCGGGATGAACGACACGAT
164544	GATGAACGACACGATCGGAA
164548	AACGACACGATCGGAACAGT
165847	GAGAAGGCGTAGAAGAGGTT
166414	AACAGGGCTTTCGAGAGCAT
166918	ATCGTGCTCGTACTGGTGTA
167745	GAACGAGAGCCTTGTCCATT
168712	GGCGTGATGATGAAGCTCAT
169166	GAACATCACGTCTTCGGAGA
169517	GTCCTTCTTTCCGAAGTGGT
169786	TGGCCATGAGTTCGCTTTCA
169789	CCATGAGTTCGCTTTCAGCA
169827	CTCAGTCTAGGACCAGGAAT
169969	GATGTCGTCGAGACCTGTAT
170101	AACGCGATGGTCGTGATGAA
171076	GAGTACCTCACCTTCGAGAT
171079	TACCTCACCTTCGAGATCGA
171800	TCAAGATCGGCCTGTGGTAA
171832	AGTCGTACCCCTGCACATAT
171837	TACCCCTGCACATATCCACA
171841	CCTGCACATATCCACACGAT
172406	CGTTATCCGTCGTTCGAGAA
172415	TCGTTCGAGAAAGTGCTCGA
172417	GTTCGAGAAAGTGCTCGACA
172820	CTCGGTGTGAAGAACGTCTT
172823	GGTGTGAAGAACGTCTTCGA
172832	AACGTCTTCGACGACACGAA
172955	GCGAAGAAGATCGAGTTCCT
173012	AAGCACAAGCGGTACGTGAT
176616	CGAACGGAGAAACAGCTCAT
177342	AAGCAGGTGGAGATCGTGAA
177345	CAGGTGGAGATCGTGAACTA
178146	TACAGGTTGACGACGGAACA
178152	TTGACGACGGAACATCCGAA
178262	TTCCATCTGCTCCAGCATCA
178272	TCCAGCATCATCCGGATCAT
178275	AGCATCATCCGGATCATGGT
178521	TTGTGGGAGTACGCGATCAT
178524	TGGGAGTACGCGATCATCTT
178985	GAGAGCCGTGTAACAGAGTT
179790	AGTTGTGCAGGAACACGTCT
179848	GGGTGACTTGATGTCGATCT
181047	GTGTTCTGTCGAGTTCCCAA
181058	AGTTCCCAAGACGGAGGAAA
181060	TTCCCAAGACGGAGGAAACA
181064	CAAGACGGAGGAAACAGTGA
181071	GAGGAAACAGTGACGGATCA
181473	ACTTGTTACGCGATGACGGA
181576	GCAAGTGGTTCGTCTCGAAT
181740	CAGTACGAGATCGAGTTCGA
181743	TACGAGATCGAGTTCGACCA
184471	AGGAGGAAGAGCTGCATCAT
184474	AGGAAGAGCTGCATCATCGA
184476	GAAGAGCTGCATCATCGAGA
184483	TGCATCATCGAGAAGGCCAT
185083	GATCAGTTGACGACGGATCA
185278	GCCCACGACATGACAAACAT
185290	ACAAACATGTCCTCGTCCCT
185710	ATTCCCTTGCCTCGTAAGGA
185715	CTTGCCTCGTAAGGACTTGT
185721	TCGTAAGGACTTGTGGCGAT
185723	GTAAGGACTTGTGGCGATGA
186021	CGCACCTGGATTCTTTCCAT
186511	TGAGCACATGCATGCAACCA
186550	GACTAGCCGCGATTGCATTT
186618	CAATCAGGAAGGTTGAGCCA
186694	TTCGTCGTCATGGGGTTGTT
187825	GTACACCACTGACCCATACA
187832	ACTGACCCATACACCACTGA
187840	ATACACCACTGACCCGTACA
187907	CGGGAGAAACGTTCCATGAA
188361	CGTAAGAGACCGGAGAGAAA
188367	AGACCGGAGAGAAAGCAGTA
188374	AGAGAAAGCAGTACCGCCAT
188376	AGAAAGCAGTACCGCCATGA
189066	GAACGTCGTGATTCCGAAGT
189109	GAGAACATCGACGTCTTCGA
189252	CGTACGGTCGTCTTGATCAT
189257	GGTCGTCTTGATCATCACCA
189285	TCCTCATCGGAACAGGAAGT
189287	CTCATCGGAACAGGAAGTGA
189290	ATCGGAACAGGAAGTGACGT
189293	GGAACAGGAAGTGACGTCAT
189301	AAGTGACGTCATGACCGACA
189917	CGGAACTTCTTCGACGTGAT
190641	TTGTCCTCGATCAGCGAGTA
190886	NGTCTCCGGTTATCTCTTGA
190925	TTACTGTTGCGCCATGCCAA
192616	GAAGAGTCCGTCGAAGTAGA
192622	TCCGTCGAAGTAGATCTCGT
192625	GTCGAAGTAGATCTCGTGCT
192628	GAAGTAGATCTCGTGCTGGT
193020	GTTGGTCATGTCGAGCTTGT
193024	GTCATGTCGAGCTTGTACGA
193030	TCGAGCTTGTACGACACGAT
193033	AGCTTGTACGACACGATGGA
193035	CTTGTACGACACGATGGAGA
193039	TACGACACGATGGAGAAGGT
194007	TCCAGAATGATCGCATGGCA
194009	CAGAATGATCGCATGGCACT
195258	TCCTTGATCACCGGGTTGTT
195260	CTTGATCACCGGGTTGTTCA
195369	TCCTGGAGGAGGTTGTTGTA
195371	CTGGAGGAGGTTGTTGTAGA
195374	GAGGAGGTTGTTGTAGAGGT
195444	AACCAGTTGTGGTGGATCGT
195494	GATGCCGAAGGTCTTGTTGT
195507	TTGTTGTTGTTGCCGAGCCT
195510	TTGTTGTTGCCGAGCCTGTT
195648	AAGTCGTGCTCCTTGTCGTT
195692	GATCGTCAGGTTCCTGATGA
196583	TCCTTGTGGTAGACGACCTT
196639	GTAGGTGTTGAAGTTGCCGT
196759	CTGGTCCTTCTCGAAGTACA
196766	TTCTCGAAGTACAGGCCGTA
196772	AAGTACAGGCCGTAGAGGAT
197039	GGTACGGCGATGATCATCAT
197090	GTGGCGTACACCTTTGTCTT
197144	GACAGGCCACATTTTGGCAT
197147	AGGCCACATTTTGGCATGGA
197149	GCCACATTTTGGCATGGACA
197768	CCCCTTTCTACACCTGTAGA
197814	CGCCTTCTACAGGTGTAGAA
198666	GTACTGCATCACGACATCCA
199133	GAAGCTGAGTCGCACAGAAT
199138	TGAGTCGCACAGAATCGAGT
199144	GCACAGAATCGAGTAGACGA
199175	TCGTCTACTGTGGTCGTCAT
199177	GTCTACTGTGGTCGTCATGA
199180	TACTGTGGTCGTCATGACCA
199217	CACATCGCCATGTTCTCCAT
199415	ACGGAACTGATCGACAACCT
199418	GAACTGATCGACAACCTCGA
199424	ATCGACAACCTCGAACCCTT
201056	GAACCGTACGGTCAGATAGA
201061	GTACGGTCAGATAGAGGAGT
203531	TTGGGTACGACAGCTGAGTA
205238	AACCGCTGTTCCTTCTGCAA
205244	TGTTCCTTCTGCAAGCGTGA
205246	TTCCTTCTGCAAGCGTGACT
208333	ATGATCCGTCCCGAAGAGAT
209480	TTCCTCACCTTCGCCTATCT
210062	AAGAACCTTCCCATGCTGGT
210464	GAGAAGTGGATCCTCAAGGA
211200	TGGAACTATCCGCTGCTGAT
212763	TTCGTGGTCTTCACCATCGA
213156	AACTCGTCGAACACGACGAT
213165	AACACGACGATCGCGAAGTA
213261	AGTCTGACGATCGACGAGTA
216497	TGGGAACTGGTCGAGTTCTT
216500	GAACTGGTCGAGTTCTTCCT
217489	ATGACGGCGTTGACCTGTTT
217875	GTTCTCGTACTCCAGCTGTA
217888	AGCTGTACGAGGGAGTTGAA
219493	TCCTCATGTGTCGAGTCCTT
219670	TCGTCGAGGATCGAGTAGAA
219859	TACTTGGCCTCGGTGTTGAT
220000	CAGTAGTCGAGTTCGAGGAA
220354	CACGTCAAGAGAGCGACAAA
220363	AGAGCGACAAATGAGCAGGT
220382	TAAAACGGTTCGTCACCGGT
220409	AGGACAGTATGCAGCCACAA
221245	CGCGATGATCTTTTCCACCA
222955	TAGTTCACGACGATGCGGTT
223144	ACCTTGTCGTACACCTCGAA
223207	TGCTCGGAGACGTTGAAGAA
223209	CTCGGAGACGTTGAAGAACT
223332	CGTGTACGTGTAGATCGACA
223470	GGGTGTTCGATGATCCATGA
223507	GAAGGACAGCGAATATCGGA
223511	GACAGCGAATATCGGACGTA
224076	TGAACTGGGGATGACGACAT
224545	ACCGCAGACTGTTCCTGTAT
226095	CGCTCGATGAAGGTCTTGAA
226104	AAGGTCTTGAAGTCGGCCAT
226107	GTCTTGAAGTCGGCCATGAA
226121	CATGAAGTCGGTCAGGAACT
226320	TTGTGGGTGAAGGAGTTGGT
226481	GTCGAAGTCGTGGTTGTAGA
226512	TTGATGGGGATCTCCTGGAA
226569	GAGAGGATCCTGTTGATGGA
226574	GATCCTGTTGATGGAGTCCT
226578	CTGTTGATGGAGTCCTTCGA
227486	AGGTCGGAGTTCTTCAGTCT
227489	TCGGAGTTCTTCAGTCTGCT
228088	TGACCGGTCTTCTGTCATGT
228094	GTCTTCTGTCATGTCCCCAT
228251	GATACCACCGCAATGACGAT
228461	TTCTCGTACCAGCTGTACCT
228926	AGGATCGATCCGAAGCTGAT
228928	GATCGATCCGAAGCTGATCA
228938	AAGCTGATCAAGTGGCACCT
229550	ATGACGAACTGGCTGCTGAA
230873	TTTCCTGCTCGGATGAACGA
230877	CTGCTCGGATGAACGATCTT
230880	CTCGGATGAACGATCTTCGT
230892	ATCTTCGTATCGAGTGGGCT
230943	CCGTCCACAACACGATCATT
231326	GACGAGCAGATCTGACGATT
231329	GAGCAGATCTGACGATTCGT
231342	GATTCGTCAGTTCATCGCGT
231888	TGCCAGGAGATCTTCGACTA
231890	CCAGGAGATCTTCGACTACT
231900	TTCGACTACTCGACGTACGA
232469	AAGGAGACCACGGTGATCAT
232475	ACCACGGTGATCATCGACAT
232481	GTGATCATCGACATTCCCGA
232565	AACTTCTCGCTGTCGGTGTA
233387	GATCCGTTCGATGTTGCGTT
233571	CAGATCTTGTACGCACCGAA
233615	CTCCTTGGCGTTGATCTTGT
233618	CTTGGCGTTGATCTTGTCGA
233742	GTCTTGGTGATGGAGAGGTA
233748	GTGATGGAGAGGTAGAAGGA
233933	CTTGCCGATCTCGTTGTTGA
234186	TAGGTCTTCTGGAGGCTCTT
234189	GTCTTCTGGAGGCTCTTCTT
234215	GTTGTTGCCGTAGATGACCT
234273	TCCTGCTTCATGTAGTCCCA
234275	CTGCTTCATGTAGTCCCAGT
234278	CTTCATGTAGTCCCAGTCGT
234285	TAGTCCCAGTCGTACACGTT
234435	GGGTAGTACGTGGAGTACAT
234702	GTGGTGTTGGCGAAGATCTT
234931	CGAGAACAGAACCTGTTCCT
234935	AACAGAACCTGTTCCTGCGA
234940	AACCTGTTCCTGCGAGGAAT
234998	GGGGAGTTCACTCATGTGAT
235019	TTCCTCACTCGTGAGGGAAT
235027	TCGTGAGGGAATGGGAACAT
235029	GTGAGGGAATGGGAACATGT
235062	ATCGGGGAAGTCACGAGAAA
235076	GAGAAACCGACGGGTAACTT
235089	GTAACTTCAGCTCGGGTACA
236252	TGGAAGATGACCGGTTCGAA
236305	CATGGTGATGGTGATGTCGT
236312	ATGGTGATGTCGTTGCCGAT
236474	TTGCAGGTCTTGGAGAGCTT
236671	GAGGTTGATCTCGTGGATGA
236674	GTTGATCTCGTGGATGAGCT
237023	ACCTCGTTGGCGTTCATGTT
237026	TCGTTGGCGTTCATGTTGGT
237029	TTGGCGTTCATGTTGGTGGA
238735	GGAGCTGTTGACGTTGAAGA
238928	GTCCTTACTCCGTACCGAAA
238983	CAAGGCGATTGCGAAATGGT
238990	ATTGCGAAATGGTCCGCAGA
239020	CGTGGTAGATAATTGCGCCA
239028	ATAATTGCGCCATGGACCGA
239036	GCCATGGACCGAATTGATCT
239429	GAGGTGAACTCGCAGATCAT
239440	GCAGATCATCATGAAGCGGA
239553	TCCGTATGCGAGAACGTCAT
239556	GTATGCGAGAACGTCATGGA
239633	ACCAGTCAACACGCGTAGAA
239635	CAGTCAACACGCGTAGAACA
239831	GTACGACAGCACGTACTACA
239840	CACGTACTACAAGAACGCGA
239847	TACAAGAACGCGATCGGCAA
239901	ATCATCAGCAGCCAGAGCAA
239904	ATCAGCAGCCAGAGCAAGAT
239910	AGCCAGAGCAAGATCTCGTA
239913	CAGAGCAAGATCTCGTACGA
240142	ACGTCCAGGTCAACAGCATT
240153	AACAGCATTCGCGGCAACAA
240159	ATTCGCGGCAACAAGGACTT
240165	GGCAACAAGGACTTCGACAA
240276	ATGATCCTCTACATGGCCGT
240434	CCGCAACGACATCATCTTCA
240667	GGGCCCTTCAAACGTCAAAT
240732	AAGGCGTTACCCATCCGTTA
240871	AGGAAGTTCCGAGATCCACT
241683	CTGAACTACGGGCACAACAA
241833	CTGCCCTACAAGGTGATGTT
242220	AAGCACGACATGCTGCTCAT
242271	ACCGGTGACTTCTTCTCCTT
242274	GGTGACTTCTTCTCCTTCGA
242823	GATCAGAAAGGGATCACCCA
242835	ATCACCCATGATCGTCCGTT
242842	ATGATCGTCCGTTCCTTCGA
242853	TTCCTTCGACGAACTCGAGA
242856	CTTCGACGAACTCGAGAACA
243130	CTCAAGGTCAAGACGGACTT
243283	TACGAGAGAGGAAGCACGTT
243746	TTCTACTGGCACTCCGACTT
243848	AACGGCAGCCTCATGATCAT
243908	ACCCCGAAGGACAACTACAA
243910	CCCGAAGGACAACTACAAGA
243926	AAGAAGTCGCTCCAGATGCA
244093	GAGCAATGTGTTCCTCGTCT
244103	TTCCTCGTCTTCAACAGCGT
244109	GTCTTCAACAGCGTCGAGAA
244112	TTCAACAGCGTCGAGAACCA
244527	AAGTCCTCGAACAGCTCGAT
244818	TCGCGGAAGAACCTCTTGAT
244820	GCGGAAGAACCTCTTGATCT
244830	CTCTTGATCTCACCGACGAT
244905	ATCGCCTTGATCAGACCGAT
244908	GCCTTGATCAGACCGATCAT
244986	TACACCACCAGCGACATGTT
244989	ACCACCAGCGACATGTTCAT
244991	CACCAGCGACATGTTCATCT
245012	TATCAGCGTGTTCCTGACGT
245020	TGTTCCTGACGTACTGGTGA
245340	CGAAAGGCATCATCCACTGA
245359	ACGAATCAGGAAGAAGGGGA
245362	AATCAGGAAGAAGGGGACCT
246465	TTCCTCAACCCCGATGTGTA
246471	AACCCCGATGTGTACCTGTT
246477	GATGTGTACCTGTTCGACCA
246546	TACAGCGATGTCACGTGGTA
246713	GCAGTACATGTCGGGCTATT
247489	TGATGATCGAGATACGCCGT
247491	ATGATCGAGATACGCCGTGA
247500	ATACGCCGTGACGTCTACAT
247812	GTGATCAACTGCACCCTGAA
247848	AGTCATACCCAGGGTCTGAT
247998	GTGATCTACTCCCAGGTGAT
248061	GACAACTCCTCGGTCATGAA
248064	AACTCCTCGGTCATGAAGCA
248070	TCGGTCATGAAGCAGGTGAT
248073	GTCATGAAGCAGGTGATCGA
248205	ATGAACGTCCTCTACAGCCT
248328	AACGACTTCACCAACCGCAA
248340	AACCGCAACACGACGTTCAT
248345	CAACACGACGTTCATGACCT
248349	ACGACGTTCATGACCTGGAA
248352	ACGTTCATGACCTGGAACCA
248355	TTCATGACCTGGAACCAGCT
248556	CGTTTTGGTTTGTCGCACGA
248590	CGGCGATGATCACGAGAAAA
250084	TGACTACCTGTACTGGGTGT
252021	GTGGTTGGCCATGGATCTAT
252024	GTTGGCCATGGATCTATGCT
252028	GCCATGGATCTATGCTCGAA
252034	GATCTATGCTCGAACCCTCA
252268	ACCCGGATCATCAAGCAGAT
252271	CGGATCATCAAGCAGATCCT
252450	GGACTTCACTGACACAAGGT
252469	TGTCAGTGAACCTCCGGATA
252471	TCAGTGAACCTCCGGATAGT
252483	CGGATAGTGGTGTCCATGAT
252490	TGGTGTCCATGATCCTCAGT
252492	GTGTCCATGATCCTCAGTCA
252495	TCCATGATCCTCAGTCACCA
252497	CATGATCCTCAGTCACCACT
252567	AGCAACAACGTCCAGCTCAT
252570	AACAACGTCCAGCTCATCGT
252871	CGTTGATCAAGGAACGGGTT
255206	TTGCCGTTCAGGATGAAGGT
255211	GTTCAGGATGAAGGTGTGCT
255462	CATCACGATGATCTCCAGCT
255505	GTGTAGAAGTACTGGTCCCA
255508	TAGAAGTACTGGTCCCAGCT
255918	CAGTTCGTCCATGACGAGTT
255921	TTCGTCCATGACGAGTTCCT
255952	ACGTTGGGCGAGTAGATGTT
255961	GAGTAGATGTTGCGCATGGA
256048	ATCTGGGTGAGCTGGAACAT
256060	TGGAACATCGTCTCGGAGAA
256063	AACATCGTCTCGGAGAACGT
256855	AGGTCCATCGCGAACTTCTT
257146	TAGGTGGAGTACGTGGTGTT
257150	TGGAGTACGTGGTGTTGGAA
257337	TTCGAGACGGATGGTGATGA
257689	GGCTCCTCAGATGTGTTGAT
258053	TCGGAGGTCATGGTGACATT
258056	GAGGTCATGGTGACATTCCA
258557	ATCAGGGTGAGCTACGAGTT
259447	AATTCCTTCAGCGGCTGCAT
259535	GTCTTCCTACCATGAAGGGA
259765	TTCGTCCCGATGCTGTTCAT
259789	TCGGCGTTCTACTACCTCAA
259791	GGCGTTCTACTACCTCAACA
259801	TACCTCAACAAGGTCGACCA
260071	AAGGTGCAGAACGTGCTGAT
260239	CTGCTCGGTGTGTTCATCTA
260247	TGTGTTCATCTACTGGGGCT
260425	GACGAGGAGGAGTTCATCTT
260671	TACCTCGTGGTCAACCAGAT
260680	GTCAACCAGATCAGCGAGAA
260731	CTGCTCATCGCGTTCTACTA
260797	TTCGAGAGCGTCCACAACTT
260806	GTCCACAACTTCCTGCTGAT
261083	ATGTCGGTCGTACTCGGATA
261093	TACTCGGATACGACGAGTCA
261440	CCCCACAAACTTCTCCACAT
262015	GAACATCGTGAACTCGTGCT
262690	CGTGAACACGTTCAGGTTCA
263085	CGGCTACTTACACGTGTCAA
263092	TTACACGTGTCAATCCCGGA
263695	CATGATGAGTCCGTTGACGA
264445	GACCCGTCATCAAAGCCAAT
264450	GTCATCAAAGCCAATCGGGA
265456	GCACACCGCTTTGAAGGTTT
265464	CTTTGAAGGTTTCGCCCCAT
265493	GATCTCGCGCAAAAGTCTCA
265519	CCTTCAACGATAGCGTGGAA
265524	AACGATAGCGTGGAAGGCAT
265540	GCATGACGACCGACATCAAA
265548	ACCGACATCAAAGAGACCGT
265551	GACATCAAAGAGACCGTCCA
266403	GTGAAGAGCTCGATGCAGAT
267782	CGGATCACCATCGAGTTCAT
267788	ACCATCGAGTTCATCGGGAA
267790	CATCGAGTTCATCGGGAAGT
267862	GATCTTGTACGGCTGCAGAA
267874	CTGCAGAAGGCTGAAACTCT
267878	AGAAGGCTGAAACTCTCGGT
267887	AAACTCTCGGTGGTCGTCAT
268646	TCGTCCATGACGACCTTCAT
268672	GCTGACGATGTATCCGACAT
268676	ACGATGTATCCGACATGGGA
268844	GCTGCGTCGAAGTTCTTCTT
268978	GGTCGCTTTTACCTGGACAT
269007	GATGATCGGCATTTGGTGGT
269011	ATCGGCATTTGGTGGTTCCA
269016	CATTTGGTGGTTCCACGCAT
269034	ATATCCACGGCCCGAATTCT
269046	CGAATTCTGTGGACATCCCT
269053	TGTGGACATCCCTTATCGGA
269055	TGGACATCCCTTATCGGACA
269057	GACATCCCTTATCGGACAGA
269060	ATCCCTTATCGGACAGACCT
269063	CCTTATCGGACAGACCTACA
269102	CACAATGAAGCAGCGACGAT
269113	AGCGACGATATTCGTCGCAA
269115	CGACGATATTCGTCGCAAGT
269120	ATATTCGTCGCAAGTGCGGT
269186	TCTCACCGTCCTGGTGATAT
269242	ATATGCCCGTATGCTCCAGA
269406	GCCTGTGTATGTCGATGGTT
269411	TGTATGTCGATGGTTCCCGA
269447	AACTTCGTGGTCCTGCTGAT
269522	ACCATCCTCAGCAACGTCAT
269524	CATCCTCAGCAACGTCATCA
269583	GACTGCTCATGACCAAGAGA
269596	CAAGAGAAGGACGTGACGTT
269600	AGAAGGACGTGACGTTCTGA
269606	ACGTGACGTTCTGATCCTCT
269692	ACTGCCCGGTAACGAATTGA
269706	AATTGACCCACGCGGTTTGA
269718	CGGTTTGAGCCACCTAAGTT
269725	AGCCACCTAAGTTCTGCGTA
269739	TGCGTAAAGCTTGCTCCACA
269743	TAAAGCTTGCTCCACAGGGA
269789	TTGGGGGGACAAAGTGAACT
269793	GGGGACAAAGTGAACTGGTA
269805	AACTGGTACCTCGAAGTCCT
269808	TGGTACCTCGAAGTCCTGAA
269810	GTACCTCGAAGTCCTGAAGA
269858	CCGCAAGGAATTCTGGATGT
269898	ATTTCGATCGTCCTCACCGT
269955	ATCTACTCGCTCGGCATCTT
270065	CTTCATCGTGCTCCTGATCT
270450	AACTGGCACATCCACGACTA
271284	GTCACGAACGAACTGCTCAA
271287	ACGAACGAACTGCTCAAGCT
271289	GAACGAACTGCTCAAGCTGA
271299	CTCAAGCTGATACCGGGTTT
271400	TTTCGACTACCTCATCCCGA
272838	TACGAGGGACTCGACTTGAT
272844	GGACTCGACTTGATGACCTT
272850	GACTTGATGACCTTCACGGA
273037	AGGCCTACTACCACCAGAAA
273291	AAGACCGACCAGTACCTGAT
273294	ACCGACCAGTACCTGATCAT
273296	CGACCAGTACCTGATCATCA
273303	TACCTGATCATCATGCGGCT
273929	TTGGCCATACCTCCGATCAT
273933	CCATACCTCCGATCATCTCA
274051	GAGCTCATGCGTATCGGAAT
274073	TCGGAACAGGAAATGTGGGA
274075	GGAACAGGAAATGTGGGACA
274174	ACCGAGCTCAAGGAACTCAT
274176	CGAGCTCAAGGAACTCATCA
274186	GAACTCATCACGTCGGGATT
274959	CGCCGCAGTCATCTGATTAT
277547	GATAATCGCTGGGCCTTTGA
277556	TGGGCCTTTGACATATGCCA
277558	GGCCTTTGACATATGCCAGA
277586	CGGATCGAGTGTTGCCAAAT
277681	CCTGTATCGGAGTACGACAT
278084	AGGTCAGTTGGTCCGAAGAA
278086	GTCAGTTGGTCCGAAGAACT
278094	GTCCGAAGAACTGTTCCAGA
279487	GAGATGTGGTCGAAGAGCTT
279490	ATGTGGTCGAAGAGCTTCGA
279637	TCGTCGAAGTTCTGCATCCA
279640	TCGAAGTTCTGCATCCAGCT
279942	GGCGATCACGAAGTACTTCT
280302	GTGCATGGCATTGCTGAGTA
280306	ATGGCATTGCTGAGTACGGA
280367	GGTTGAGCATGAGGTCCATT
280375	ATGAGGTCCATTCCCGTGAA
280381	TCCATTCCCGTGAATTCGGT
280383	CATTCCCGTGAATTCGGTGA
280732	GTTTGCTCGGTCACGTCTAA
280761	TTCTCGGCTGAGTTGACAGT
280769	TGAGTTGACAGTAACCCCCT
280771	AGTTGACAGTAACCCCCTGT
280773	TTGACAGTAACCCCCTGTCA
280790	TCATAGGCCTGGCGACAATT
280961	AAGGGATCTGTCACCTCCAT
280964	GGATCTGTCACCTCCATGTA
280971	TCACCTCCATGTACACAGCA
280975	CTCCATGTACACAGCATCGT
280978	CATGTACACAGCATCGTCCT
281120	ATCAGCGGGAGAATCGATCT
281279	GTCGCGAAGTGTTTACTGGA
281282	GCGAAGTGTTTACTGGACCA
281890	GTTCCTGGTGAACCTGATGA
281894	CTGGTGAACCTGATGATCGT
281897	GTGAACCTGATGATCGTGCT
283052	AACGACGTCTTCGACGTGAT
283298	TCCCAGTCGATCGACTACAT
283301	CAGTCGATCGACTACATCGT
283316	ATCGTCATCCATGACACCGA
283376	ACCTATGTGTCCTGGCAGTA
283378	CTATGTGTCCTGGCAGTACT
283466	AACTGGTTCGTGAACGCCAA
284311	TCAGGAGGAGTACTACCAGA
284315	GAGGAGTACTACCAGATCCA
284449	CTTCGGCGTTCATAGGACTA
284553	ATGCCTCAGCCCTTCGTTAT
284564	CTTCGTTATGCCGGACTTCT
284574	CCGGACTTCTATGTTCCGTA
284781	TGGTACACGTGGGTCTTCTT
284783	GTACACGTGGGTCTTCTTCT
284787	ACGTGGGTCTTCTTCTTCGA
284790	TGGGTCTTCTTCTTCGACGA
284793	GTCTTCTTCTTCGACGACCA
284799	TTCTTCGACGACCACTTCCT
284808	GACCACTTCCTGGAGATCTA
285039	TGGGAGCTCGACAACATCAA
285042	GAGCTCGACAACATCAACGA
285237	AACGACCTCTTCTCGTACCA
285528	TACATGAACGAGGGCATGGT
286224	TCCGAACTGACCATGCTGAT
286226	CGAACTGACCATGCTGATGT
286337	GCTGATCAACGACCTCTTCT
286344	AACGACCTCTTCTCGTACCA
286347	GACCTCTTCTCGTACCAGAA
286350	CTCTTCTCGTACCAGAAGGA
286356	TCGTACCAGAAGGAGATCGA
286359	TACCAGAAGGAGATCGAGGT
286416	ACGTTCTTCGACTGCGACTA
286509	GAAGTCCCGTTGATGTACGA
286515	CCGTTGATGTACGAGGAGTT
286521	ATGTACGAGGAGTTCGGTCT
287725	AAGGACATACGGCCATGGTA
288608	GATGAGGACCTCGATCATGA
288738	ATGTAGCCGATGAGGGTGTA
289110	ATGAACTTCTCGGCCTGCAT
290987	AGTGAACAAGGACGGGCAAA
291027	TTGACCCCGAAGGGTCATTA
291036	AAGGGTCATTAAGGCCTGCA
291040	GTCATTAAGGCCTGCACAGA
291514	TCCACCGTGGTGAAGACATA
291658	ACGAGCCACATGGAGAAGAA
291660	GAGCCACATGGAGAAGAACT
292609	ATCATCACGCCCTCGAAGAA
292788	CTCTTTCGATGTCACGGCTT
293881	AGCTCCTTGTAGGTGTCGTA
293883	CTCCTTGTAGGTGTCGTAGT
294073	ACCTCGATGTCCAGGTTCTT
294079	ATGTCCAGGTTCTTCGCCTT
294082	TCCAGGTTCTTCGCCTTGAT
294084	CAGGTTCTTCGCCTTGATGT
294094	GCCTTGATGTTGACGATGCA
294103	TTGACGATGCAGTAGGTGGT
294765	AGAACGGGTGAAGGGGAATT
295638	TTCAAGGTGAGTACGAGCGT
295711	TCTCCAGTTCTGGAACAGGT
295715	CAGTTCTGGAACAGGTTGCA
295718	TTCTGGAACAGGTTGCAGGA
295741	GGGGGTCCAGTTCAATAGTT
295851	TCAGGAGGAATGGTGGAGTA
295853	AGGAGGAATGGTGGAGTACA
295869	TACAACCTTGCCGACCTGTT
296124	GTCAACGTGAACTACCGGTA
296127	AACGTGAACTACCGGTACGT
296372	CGACGACCTCTTCATCATCT
296592	GCCTTCATCGCCTTCAACTA
296673	AAGGAGAAGGTCTCCAGCAT
296847	GTGCTGCTCCTCAACAACTT
297527	TGCTCGGTGATGTTCACCAT
297530	TCGGTGATGTTCACCATCCA
297533	GTGATGTTCACCATCCAGGT
297545	ATCCAGGTGATCCCGAACTT
297770	AGCATGCCGTGCATGATCTT
297772	CATGCCGTGCATGATCTTCT
297860	ACCTGCTGGTAGAACTCCAA
297865	CTGGTAGAACTCCAAGGCTT
297868	GTAGAACTCCAAGGCTTGCT
298186	GAAGCAAGCCTTGGAGTTCT
298190	CAAGCCTTGGAGTTCTACCA
298196	TTGGAGTTCTACCAGCAGGT
298271	CCCGGATTCGAAGAGAAGAT
298286	AAGATCATGCACGGCATGCT
298511	AAGTTCGGGATCACCTGGAT
298519	GATCACCTGGATGGTGAACA
298526	TGGATGGTGAACATCACCGA
298529	ATGGTGAACATCACCGAGCA
299410	CACCATCTGGTACGTGACTT
299414	ATCTGGTACGTGACTTCCGA
301308	TTCCGTCGTACGTCGTGAAT
301316	TACGTCGTGAATGTCGGCAT
301358	GGACGATCTTCGCAATCGAT
302408	TTGACTTCCACGTTCTCGGT
302411	ACTTCCACGTTCTCGGTGAA
302528	GTGTCGTAGGAGAGTTCGTA
302609	GCGACGAGGTTGATGTTCTT
302807	TTGTCCTTCAGGAGCGTGTA
304094	GTGTACGACAGGTACACCTT
304220	GACTGCTGACCACTCATGTA
304366	TGGTGGAGAGTGTGTGGAAT
304878	GCGTACAGCTTCCATTCGAA
305191	GTGATCTGGTCGATGTCGTA
305262	CAGGATGTCCATGAGTTCCT
305265	GATGTCCATGAGTTCCTCGA
305499	CTCCAGGACGTAGAAGAGTT
305502	CAGGACGTAGAAGAGTTCCT
305506	ACGTAGAAGAGTTCCTCGCT
305508	GTAGAAGAGTTCCTCGCTGT
306191	TACACCATGTTGGCGCTGTT
306194	ACCATGTTGGCGCTGTTGTT
306347	CCGATGAGTTCGGTGAAGTA
306770	ACGAACTTGACGTCCTCGTA
307008	CAAAACACCCCAAGGTGTGA
307086	ATTTACTGACCCCGAACGGA
307098	CGAACGGATCTACCGAATGA
307103	GGATCTACCGAATGATCGGT
307112	GAATGATCGGTCGTCCGTTT
307117	ATCGGTCGTCCGTTTTAGGA
307129	TTTTAGGACCGTGGAGGAGT
307247	GTACGAGAACGTGGACTTCT
307926	ATCTGGGAGGACCACTTCTA
308127	AGCGACGACATGATCATCCT
308406	AAGATCAAGCGGATCGTGGA
308498	AGTTCCCGCTTGAGGATCTT
308761	GGAGTTGATGACGTCCTTCA
309068	TGGCCGAAGCAGTTGAAGAA
309073	GAAGCAGTTGAAGAAGCGCA
310050	GATACCGAACGGGATGTTGA
311035	GTCGTCAACATCGGCTTCAA
311038	GTCAACATCGGCTTCAACGA
311044	ATCGGCTTCAACGACAAGGT
312475	TTCTGCGAGAAGGACATCCT
312584	CTGAACGACAGGAACACGAA
313337	ATGCCGTTGCACGTGATCAT
313664	CTCGAACTCATGATCCGCAT
313667	GAACTCATGATCCGCATCCT
314554	GACATGGAGTTCTCCTGTGT
314607	ATAGAGGCTCACGCTTTCGT
314611	AGGCTCACGCTTTCGTTACA
314658	TCAACAGGGGCGTGATAACT
314663	AGGGGCGTGATAACTTCTCA
314666	GGCGTGATAACTTCTCACCA
314848	AACGCGATCGCCAAACAGAT
314854	ATCGCCAAACAGATGGGCAT
315108	CATCTCCTCCGAGATCATGA
316280	AAGGAGCCACGTCATGAGTA
316284	AGCCACGTCATGAGTACTCA
316296	AGTACTCATGAGGACGAGGT
316298	TACTCATGAGGACGAGGTGA
316374	TGGCACTGGATGATCGTGAT
316587	CGCAAGAAGCTGTTCCTGAT
316593	AAGCTGTTCCTGATCACCCT
316653	TTCTCCGTGTGGTGGTTCTT
316659	GTGTGGTGGTTCTTCCTCTT
316665	TGGTTCTTCCTCTTCCGCTT
316668	TTCTTCCTCTTCCGCTTCCT
316740	GAACTCATCCCGAGCAAGTA
316776	CTCATCATCAACGGCAGCTA
317171	GTTCCTCTACAACGCCATCA
317175	CTCTACAACGCCATCACCTT
317204	CTCCATCCTGGTGAAGTTCT
317211	CTGGTGAAGTTCTTCGACGT
317238	GGCAACACCGGTTACTACTT
317247	GGTTACTACTTCGCCGTCAT
317469	AGTTCGGCCTATCTTACCGT
317471	TTCGGCCTATCTTACCGTCA
317477	CTATCTTACCGTCAGCGAGA
317520	ATGGCGATCGCCTTCTTCTA
317526	ATCGCCTTCTTCTACGCCAT
317531	CTTCTTCTACGCCATCGGTA
317820	CATGTCTGCCACGTTGAGTT
317828	CCACGTTGAGTTCCAGGAAA
318331	GCCCTCTTCCTGATGTTCTT
318705	AAACGTGTTCCAGCCCATGA
319577	TAGATCGGCAGCAGGATGAA
319610	GCCATGAAGGACAGACACAT
320024	GAGATGACGAGGGTGATGTT
320357	ATCGCGTTGACCATGATCGT
320362	GTTGACCATGATCGTCTCGT
320368	CATGATCGTCTCGTTGAGGA
320537	CTGGAAGAACTCATCGGTGT
320581	GCCCGAGCTCAAACGAATTT
320595	GAATTTGTGAGACGCCCCAA
320913	ATCTCGGCGGGATAGATGTT
320939	GCCGGAAATGATCATGTCGA
321057	TCGTCCTTGTGGTACTGGAA
321081	CCGGTGTTCATCTTCAGGTA
321675	GTACCGGAGGTGTAGTTCAT
321681	GAGGTGTAGTTCATGACCCA
322861	GAGGAGTTTGATGGGGTAGT
322864	GAGTTTGATGGGGTAGTCGA
323308	CGGAGGGAAGAGGTTTTTGA
323917	TCCAAGCTGTTCACCTCGAT
323920	AAGCTGTTCACCTCGATCCT
324163	TACCTCTACTCGGACCTCAA
324166	CTCTACTCGGACCTCAATCT
324175	GACCTCAATCTGATCACGCT
324187	ATCACGCTTCAGCTGATCCT
324190	ACGCTTCAGCTGATCCTTGA
324193	CTTCAGCTGATCCTTGAGGA
324271	ATGCACCGCACTCGATTCAA
324529	GAGCTGATGTTCACCGACTT
325264	CACAGCTGGTTGAACTACGT
325472	TTCCTCACGAGGTGTTCCTT
325476	TCACGAGGTGTTCCTTCGAT
325478	ACGAGGTGTTCCTTCGATGA
325481	AGGTGTTCCTTCGATGACGT
325695	AACTACTACTGCACGCGCAT
326207	TCAGCTGTACATCAGCGACA
326682	TCGATCGGCATTCTGTACGA
326684	GATCGGCATTCTGTACGAGA
327050	GTTGAAGAAGGGACGTCACT
327297	GCCGAGTTCAACATCCACAT
327484	GCTTCACCACCATCTGGTAA
328342	AGACTTCACCGTGAGTGACA
328344	ACTTCACCGTGAGTGACAGA
328346	TTCACCGTGAGTGACAGAGA
328353	TGAGTGACAGAGACCATGGT
329350	TTCGATCATGCCCCTAGTCT
329517	TACGAGAAGCCGATCACGTA
329757	AGGGTGTTCGAGAAGAGGTA
330252	AAGCAGGAGGAGTAGAGGAT
330429	AGGTAGTTGTTGGCGCAGAA
330431	GTAGTTGTTGGCGCAGAAGT
330576	TCGCGTACGGAATCGAACAT
330580	GTACGGAATCGAACATGGGT
330586	AATCGAACATGGGTCAGGCT
330611	AGTCCAGTCGAGGATGATCT
330621	AGGATGATCTTGCCGCTCTT
330746	GTACCAGGTCTCGAACATCT
330774	TAGATGCCCTTGACCGTGAT
330777	ATGCCCTTGACCGTGATCAT
330783	TTGACCGTGATCATGGAGGT
330789	GTGATCATGGAGGTGACGAT
331535	CTTCACCTTGATCAGCACGT
331611	TTCAGCTTGACCAACGCCTT
331614	AGCTTGACCAACGCCTTCAA
331693	CCAAGATCCCTGGAAGAGAA
331701	CCTGGAAGAGAATCTTCCGT
331733	GGGTCCATCGAGGATTTCTT
331742	GAGGATTTCTTAAGCGCGCT
331746	ATTTCTTAAGCGCGCTCGCA
331764	CAGATCAGCTTCACACCACA
332420	GTGAGCAGCATGTTGACCTT
332425	CAGCATGTTGACCTTGAGCT
332717	ATGACGTGGTAGAGGAAGCA
333092	TACGAGGAGATGGACCGTTT
335521	ATCTGCTCGGGTGACATGTA
335613	TATCCCGAAGTCGCAGATCT
335620	AAGTCGCAGATCTTCACCGT
336837	CGGAAGCTGCTGTTGATCAT
337488	CTTGACCTTCACACCGGTAT
337494	CTTCACACCGGTATCAACGT
337500	ACCGGTATCAACGTTCACGA
337509	AACGTTCACGATGCTGCCAT
337523	TGCCATGACCAACGACAACA
338058	ATGATGTGGAGCGTCCTCAA
338256	ATGACGCACCTGATCGAAGA
338491	AGGCCTATCCAGGAGATGAT
338503	GAGATGATTTCGCGCTGGAT
338509	ATTTCGCGCTGGATCTCGTT
338736	GTTCACCATCTGCCAGTTGA
338742	CATCTGCCAGTTGAGGAGTT
338926	TGGTTGAGCTGGTTGGTGAT
338928	GTTGAGCTGGTTGGTGATGA
338991	GACCTTGACGTTGTCGTAGT
339037	AGGGTGTTGATGATCGTGCA
339040	GTGTTGATGATCGTGCAGGA
339165	GTTCGTGGTCCAGATCTTCT
339321	CAGGAAGAAGGCCTTCTGTT
339324	GAAGAAGGCCTTCTGTTCGT
339418	GCCTCGTCGAAGAAGATGAA
339433	ATGAACTGTTCCATCGGGGT
339731	ACGGTAGAACGTGTTCCACA
339744	TTCCACAAATGGGGAAGCCT
340339	GACCAGCAGGTCAAACTGTT
341078	TCGAACAGACGCTCTACCAT
341682	AACTGGACGACGATCAGGTA
344873	TTCGACAATGGGGAGGATGA
345141	GTCTCGTACACCGCTCATTT
345147	TACACCGCTCATTTCCCGAT
345462	AACGGCTCGCTCAACATCAT
346122	GAGCTGGACACGAATCGTTT
346566	ATCCACCAGTACATCCACCA
346689	GAACTGCTCGTGAACGTACT
350015	TCGGACGTGAAGTTGTACCA
350017	GGACGTGAAGTTGTACCACT
350024	AAGTTGTACCACTCGTCGGT
351479	GTCCGTTGTCGTATCGGATA
351788	ATGAGCTTCGGCCAGATCAA
352106	AAGGCGGTCATCCTCAAGAA
352863	GCGAGGAAGAGTTCTTCCTT
352872	AGTTCTTCCTTGCTGGCGAA
352874	TTCTTCCTTGCTGGCGAAGT
352881	TTGCTGGCGAAGTTCGAGTA
352884	CTGGCGAAGTTCGAGTAGTA
353120	GAGCGTCGGCGGATAAAATT
354033	ACCTACTGGATCCATGACCT
355128	ACCTTCCTCGCCATCATGAT
355218	CTGAACGTGCTGCTCATTCT
355224	GTGCTGCTCATTCTCTGTGT
355589	CATCGTGCAAGTGGTGTTCT
355773	TGGTTGTTCGACATGGGCAT
355775	GTTGTTCGACATGGGCATGA
355779	TTCGACATGGGCATGATGGT
355791	ATGATGGTGGTGCTCTGTCT
357259	CACGTCTATCTCACGGACTT
357857	GGGGAAGACCATGGATTTCT
357867	ATGGATTTCTTCGACGGCGA
358009	TGAGAGACCTGCTGTTCTGA
358348	AGTGATTCGAGCTCTCCGAT
359657	CGGAACGGAAGAAAGGGAAA
360565	GTGAACGTCTTCGTGGTGTA
360568	AACGTCTTCGTGGTGTACGA
361178	ACGGGAGTCTGTACTCTCAT
361192	TCTCATTGGACCTGACAGCA
361194	TCATTGGACCTGACAGCAGA
361211	AGAGCCAATGGGGTGTGATT
361216	CAATGGGGTGTGATTGGCAT
361987	TATCTGATCCCGGACTTCCA
362764	GTCCATCGAGTGGAACCTTT
362772	AGTGGAACCTTTGACCGACA
362791	AAACAGATCCGCTCGTCCTT
362806	TCCTTCGTGAACTCCACCAA
363004	ATGAAGTCGAGCATGTGCCA
363847	CAGCGACAGCTTCATCTTGA
363965	CCGTTGGTGATCCACATCTT
363974	ATCCACATCTTGGTGCCGTT
363980	ATCTTGGTGCCGTTGAGGAT
364141	GTACTTCCAGATCGCGTACA
364545	CGTAGCGGTAGATCGGATAT
365812	ATCACACGGACTCCGTAGTT
366100	CTGGTCGTCCATCACATACA
366322	CTCTTCCACTTCACCCTGAT
366325	TTCCACTTCACCCTGATCGA
366748	GTCAGCGAGATCATCGAGAT
366978	TGACTACGATCGCAAGCAGT
367451	AGCGTCTTCCACTACTGCTT
367454	GTCTTCCACTACTGCTTCGA
367460	CACTACTGCTTCGAGTCCAA
367463	TACTGCTTCGAGTCCAAGCA
367502	ATCGAGACGATCAACGCCAA
367505	GAGACGATCAACGCCAACTA
367508	ACGATCAACGCCAACTACGT
367889	GATCAACTCGTGTCGCTGAT
367922	TCCGGAAGCGAAACATGTGA
367936	ATGTGATCGGGATGGGTGAA
368291	GCACAATCACCTGATGTCCA
368301	CTGATGTCCAACGAAGGGTT
368508	ACCCACCAGCAGAACTACTA
368661	CGTAAGACGTACGAACTCCA
368667	ACGTACGAACTCCAGGACTA
368670	TACGAACTCCAGGACTACGT
368820	TGCAAGCAGATCCTCGATGT
368904	AGCATGTTCCTGTGCCACAA
368906	CATGTTCCTGTGCCACAAGT
368910	TTCCTGTGCCACAAGTTCGA
368913	CTGTGCCACAAGTTCGACAA
369345	TTCGTCGCCCAGTACATGAA
370616	TCGATGTCGTACTCCAGGAA
370625	TACTCCAGGAAGCCGTTGTA
370628	TCCAGGAAGCCGTTGTAGAA
370631	AGGAAGCCGTTGTAGAAGGA
370633	GAAGCCGTTGTAGAAGGAGA
370639	GTTGTAGAAGGAGACCTGGA
370649	GAGACCTGGAAGTAGAGCTT
370858	GATGGACATGTTCCACAGCA
371149	GTACATGTCGTCGACGAACT
371216	AGCTTGACGGGGTTCAGATA
371218	CTTGACGGGGTTCAGATAGA
371227	GTTCAGATAGATCTCGCGGA
371333	CAGTTGTTGCCGACGAACAT
371538	AGTGGGCTTACCCGAAGTAA
371542	GGCTTACCCGAAGTAACCAT
371770	GGGACGTCTTTCAAGGAGAT
373115	GATCTCGTAACCGATTCCCT
373157	GATCCTCTGTGCACTCATGT
374295	TTTCCTGCCAGGTCCTTCAT
374543	TTTCCACCTCCAGGATCCAT
377182	AACGGTGGTCACCTCTTCAT
377189	GTCACCTCTTCATCTCCCTT
377194	CTCTTCATCTCCCTTCAGCT
377914	CATGGGTTTCCGCATTGGAA
377919	GTTTCCGCATTGGAAAGCCT
378055	AGAACCCTCATGCCCAAGAT
378060	CCTCATGCCCAAGATCCTTT
378067	CCCAAGATCCTTTTCGTGCT
378304	GACTCGATGACCGAACTCAA
378307	TCGATGACCGAACTCAAGCA
378848	ATAGGGACATGGGTAGGCTT
378873	GTGAGGCATACGGATTCTGA
378878	GCATACGGATTCTGATGGGA
378939	CTGAATCTGCTGCGTACCTT
378942	AATCTGCTGCGTACCTTCCT
381085	ACCGTGAAGAGCAACCGTTT
381492	ATCGATCCGAAGATCTCGGT
381578	TTCGATGAAGGCGTCGAGAT
381582	ATGAAGGCGTCGAGATCGTA
382327	CTCGGTACGTAACAAGCGTT
382331	GTACGTAACAAGCGTTCGGT
382335	GTAACAAGCGTTCGGTACGT
382340	AAGCGTTCGGTACGTAAGCT
382344	GTTCGGTACGTAAGCTAGCA
382348	GGTACGTAAGCTAGCAGCAT
382495	ACCGGAATGCTCATGCACTA
382497	CGGAATGCTCATGCACTACT
382507	ATGCACTACTTCCCGACCAA
383098	CGTGAACGCAGTTTCGACAT
383102	AACGCAGTTTCGACATGGGT
383919	TTCTTCAGCCGCCATCTGAA
384043	TTGCAGTGACGGTTCTGCAA
384135	AAGGTCGTGAAGTACCCGAA
386307	GGTGGAGATAGCAGCGAATT
386932	CATCCTGTTCTTCTGGTGGT
387244	TTAGAAGCGGTTCCGAGTGA
387253	GTTCCGAGTGACGTACAACT
387258	GAGTGACGTACAACTCCGTT
387279	AGAGATAGGTTCGTTGGCGA
387305	GCATGTCAGGCTCATGACAT
387369	CACGAATGAAGGAGCACCAT
387377	AAGGAGCACCATGTCTCTCT
387383	CACCATGTCTCTCTCCTCAT
387387	ATGTCTCTCTCCTCATGGCT
388123	ATCCGGTAGAACTCACGTGT
388128	GTAGAACTCACGTGTGGTCA
389989	TTGTGGACGTTCTCCTCGTA
389997	GTTCTCCTCGTAGAGCAGTT
390004	TCGTAGAGCAGTTCGACGAA
390007	TAGAGCAGTTCGACGAAGGA
391966	GAGGTTCAGCAGTACTTCGT
391969	GTTCAGCAGTACTTCGTCGA
391978	TACTTCGTCGAGCGGAACAT
393900	TCCCGGAAGAACCTCTTGAT
393902	CCGGAAGAACCTCTTGATCT
393912	CTCTTGATCTCTCCGACGAT
393987	ATCGCCTTGATCAGTCCGAT
393990	GCCTTGATCAGTCCGATCAT
394073	GACCAGGCTCATGTTCATCT
394076	CAGGCTCATGTTCATCTCGA
394149	AGCTCCTGGAAGAAGACCTT
394152	TCCTGGAAGAAGACCTTCGA
394154	CTGGAAGAAGACCTTCGACA
394279	CGTTCTCCTTTCACGTGTGT
394361	ACGAATTCGCCGTCGATCTT
394459	GGTCGTTCGAGAAAGAGACA
394904	CCTTCGTGATGAAGTGACGT
394996	GGTCATGTTGTTCCTGGTGT
395362	GTTGGTCACGAGTTCACTGA
395371	GAGTTCACTGACCACCAGTT
395984	TAGACGGTGTCCTCGAACAT
396644	CCGACATCACGCGAAAGATA
396877	TTCCACTGTCACGTGTCGAT
396915	CTTCTGGAGAGATGTGGAGA
397572	TGGTCGTCATGATGTGTCCT
397605	CTGGTATTGCCCCAAGGATA
397614	CCCCAAGGATACAGTTGTCA
397621	GATACAGTTGTCACACGGCA
397626	AGTTGTCACACGGCAACTGT
398244	TCGTAGTTGTCGCCGAAGAT
399016	ACCGACCTGATGAGTACGTT
399018	CGACCTGATGAGTACGTTCA
399025	ATGAGTACGTTCAGACCCGA
399226	TCGGACATGTTTCCCTGCTT
399482	TCGGTGTACATCAGCACGAT
399484	GGTGTACATCAGCACGATGT
400600	CTCGATCCGTTCGAAGAGTT
400604	ATCCGTTCGAAGAGTTCGCT
402106	CATCATCACGTCCATCAGGA
403364	TCCGGGTTGAAGTCCATCTT
403403	AGGTCGAGGATGTCGTTGAT
403405	GTCGAGGATGTCGTTGATCA
403408	GAGGATGTCGTTGATCAGCT
403411	GATGTCGTTGATCAGCTGCA
403574	AGGAACTCGGACTTGTACGT
403577	AACTCGGACTTGTACGTCGA
403643	TGCTCGATCTGGAGGTTCTT
403906	GGTGAACGACATGAGTTCGA
404214	TCAGTTCGTCCATGACGAGT
404300	AGCCAGTCCTGTTCCTGATT
404347	GACCATCGCGTTGATGTTGT
404350	CATCGCGTTGATGTTGTCCT
404486	AGTTCGTTGACGTTCTCGGT
404488	TTCGTTGACGTTCTCGGTCA
404618	TGGTCGACCATGGTGTTGAT
404621	TCGACCATGGTGTTGATGGT
404624	ACCATGGTGTTGATGGTCGT
404626	CATGGTGTTGATGGTCGTCT
404639	GTCGTCTTGAGTTCGAGGAT
404672	TCGACGTCGATCTTCTTGGA
404674	GACGTCGATCTTCTTGGAGA
404677	GTCGATCTTCTTGGAGAGGT
404750	AGGTTGTTCGCCATGGAGTT
404752	GTTGTTCGCCATGGAGTTGA
404756	TTCGCCATGGAGTTGACGTT
404762	ATGGAGTTGACGTTGTCGGT
404894	GTGTCCACCATGGTGTTGAT
404897	TCCACCATGGTGTTGATGGT
404899	CACCATGGTGTTGATGGTGT
405038	ATCACGTTGACGTTGTCCGT
405170	TGGTCGACCATCGTGTTGAT
405173	TCGACCATCGTGTTGATGGT
405176	ACCATCGTGTTGATGGTCGT
405178	CATCGTGTTGATGGTCGTCT
405229	GTCGACCTTCTTCGACAGAT
405236	TTCTTCGACAGATCGCCGTT
405446	TGGTCGACCATCGTGTTGAT
405449	TCGACCATCGTGTTGATGGT
405451	GACCATCGTGTTGATGGTGT
405467	GTGTTCTTCAGCTCCAGGAT
405736	GTTGAACACCAGGGAGATCT
405895	TTCGGTCGTCATGTCAGACA
405903	TCATGTCAGACATGCCCCAT
406023	ACGGCAATGATGACGACACT
406351	GGCGAGCAGAAGAACAAGAA
406360	AAGAACAAGAAGCAGCGGGA
406389	TCCACCTCCACAAGATCGAT
406392	ACCTCCACAAGATCGATGGA
406457	CCGCGTCAAACATGGAACTT
406616	ACACTGCTGACCCGTATCAA
406622	CTGACCCGTATCAAGCGATT
406630	TATCAAGCGATTCGCCCACA
407656	GTGGAGATCGACAGCACTTT
407659	GAGATCGACAGCACTTTGGA
407843	TCACCGGTTACGACATTCCA
408122	CCTGAACACCTCATGTGACA
408541	AGGTAGAACATCACCTCGGA
408543	GTAGAACATCACCTCGGAGT
408562	TCCGTCGATCCTTCCATGAA
408568	GATCCTTCCATGAAGGGGAA
408573	TTCCATGAAGGGGAAGAGCA
408769	AGCTCTTGCAGATTGCGGTT
408771	CTCTTGCAGATTGCGGTTGT
408900	ATGGAGGCTCTGGTTGATCA
408989	ACATACGAACCTCATCCCCT
409570	ACGGATGATCTCCACCGATT
409572	GGATGATCTCCACCGATTCT
409580	TCCACCGATTCTTCGAGCAT
409582	CACCGATTCTTCGAGCATCT
409585	CGATTCTTCGAGCATCTCCA
409637	ACGATGTGCTCGTTGAGGTT
409639	GATGTGCTCGTTGAGGTTCT
409943	TGCTCGGTCATCATCGTGTA
[truncated: 51,087 more rows]

## Sheet: Random sequence analysis
Supplementary File 4d. Number of AT-rich core and 20-nt stretches in random 500 bp and 1000 bp sequences
Chromosome start	Chromosome end	# core sequences	# AT-rich 20 nt stretches
500000	500500	0	13
1000000	1000500	0	0
1500000	1500500	0	0
2000000	2000500	0	0
2500000	2500500	1	10
3000000	3000500	0	0
3500000	3500500	10	20
4000000	4000500	0	3
4500000	4500500	1	8
5000000	5000500	0	0
5500000	5500500	0	0
6000000	6000500	0	2
6500000	6500500	1	0
7000000	7000500	0	7
7500000	7500500	0	7
250000	251000	0	1
750000	751000	0	9
1250000	1251000	0	1
1750000	1751000	0	1
2250000	2251000	3	6
2750000	2751000	4	16
3250000	3251000	0	0
3750000	3751000	0	8
4250000	4251000	0	3
4750000	4751000	0	15
5250000	5251000	1	21
5750000	5751000	0	11
6250000	6251000	6	24
6750000	6751000	8	36
7250000	7251000	0	2
